# Supplementary material for: Penta­decyl­ammonium methyl sulfate
Source: Acta Crystallogr Sect E Struct Rep Online. 2011 Apr 7;67(Pt 5):o1051. doi: 10.1107/S1600536811011226 (PMC3089230; doi:10.1107/S1600536811011226)
Supplement: Supplementary file 1 [file e-67-o1051-sup1.cif]

##############################################################################
#                                                                            #
# This CIF contains the data in a paper accepted for publication in          #
# Acta Crystallographica Section E. It conforms to the requirements of       #
# Notes for Authors for Acta Crystallographica Section E, and has been       #
# peer reviewed under the auspices of the IUCr Commission on Journals.       #
#                                                                            #
# Full details of the Crystallographic Information File format               #
# are given in the paper "The Crystallographic Information File (CIF):       #
# a New Standard Archive File for Crystallography" by S. R. Hall, F. H.      #
# Allen and I. D. Brown [Acta Cryst. (1991), A47, 655-685].                  #
#                                                                            #
# The current version of the core CIF dictionary is obtainable from          #
# ftp://ftp.iucr.org/pub/cif_core.dic.                                       #
#                                                                            #
# Software is freely available for graphical display of the structure(s)     #
# in this CIF. For information consult the CIF software page                 #
# http://www.iucr.org/resources/cif/software.                                #
#                                                                            #
# This file may be used for bona fide research purposes within the           #
# scientific community so long as proper attribution is given to the journal # 
# article from which it was obtained.                                        #
#                                                                            #
##############################################################################
data_I
_audit_creation_method     SHELXL-97
_chemical_name_systematic
;
Pentadecylammonium methyl sulfate
;
_chemical_name_common     ?
_chemical_formula_moiety     'C15 H34 N +, C H3 O4 S -'
_chemical_formula_sum     'C16 H37 N O4 S'
_chemical_formula_iupac     'C15 H34 N +, C H3 O4 S -'
_chemical_formula_weight     339.53
_chemical_melting_point     ?
_symmetry_cell_setting     monoclinic
_symmetry_space_group_name_H-M     'P 21/m'
_symmetry_space_group_name_Hall     '-P 2yb'
loop_
    _symmetry_equiv_pos_as_xyz
    'x, y, z'
    '-x, y+1/2, -z'
    '-x, -y, -z'
    'x, -y-1/2, z'
_cell_length_a     5.4260(5)
_cell_length_b     7.4981(6)
_cell_length_c     24.376(2)
_cell_angle_alpha     90.00
_cell_angle_beta     93.5570(10)
_cell_angle_gamma     90.00
_cell_volume     989.83(15)
_cell_formula_units_Z     2
_cell_measurement_reflns_used     823
_cell_measurement_theta_min     2.512
_cell_measurement_theta_max     26.32
_cell_measurement_temperature     298(2)
_exptl_crystal_description     acicular
_exptl_crystal_colour     colourless
_exptl_crystal_size_max     0.31
_exptl_crystal_size_mid     0.30
_exptl_crystal_size_min     0.28
_exptl_crystal_density_diffrn     1.139
_exptl_crystal_density_meas     ?
_exptl_crystal_density_method     'not measured'
_exptl_crystal_F_000     376
_exptl_absorpt_coefficient_mu     0.180
_exptl_absorpt_correction_type     multi-scan
_exptl_absorpt_process_details     '(SADABS; Sheldrick, 1996)'
_exptl_absorpt_correction_T_min     0.9464
_exptl_absorpt_correction_T_max     0.9514
_exptl_special_details
;
;
_diffrn_ambient_temperature     298(2)
_diffrn_radiation_type     MoK\a
_diffrn_radiation_wavelength     0.71073
_diffrn_radiation_source     'fine-focus sealed tube'
_diffrn_radiation_monochromator     graphite
_diffrn_measurement_device_type     'Siemens SMART CCD area-detector'
_diffrn_measurement_method     'phi and omega scans'
_diffrn_detector_area_resol_mean     10
_diffrn_reflns_number     5243
_diffrn_reflns_av_R_equivalents     0.0621
_diffrn_reflns_av_sigmaI/netI     0.0653
_diffrn_reflns_theta_min     2.51
_diffrn_reflns_theta_max     25.02
_diffrn_reflns_theta_full     25.02
_diffrn_measured_fraction_theta_max     0.996
_diffrn_measured_fraction_theta_full     0.996
_diffrn_reflns_limit_h_min     -6
_diffrn_reflns_limit_h_max     6
_diffrn_reflns_limit_k_min     -8
_diffrn_reflns_limit_k_max     8
_diffrn_reflns_limit_l_min     -26
_diffrn_reflns_limit_l_max     28
_diffrn_standards_number     .
_diffrn_standards_interval_count     .
_diffrn_standards_interval_time     .
_diffrn_standards_decay_%     ?
_refine_special_details
;
Refinement of <i>F</i>^2^ against ALL reflections. The weighted <i>R</i>-factor
<i>wR</i> and goodness of fit <i>S</i> are based on <i>F</i>^2^, conventional
<i>R</i>-factors <i>R</i> are based on <i>F</i>, with <i>F</i> set to zero for
negative <i>F</i>^2^. The threshold expression of <i>F</i>^2^ >
\s(<i>F</i>^2^) is used only for calculating <i>R</i>-factors(gt) <i>etc</i>.
and is not relevant to the choice of reflections for refinement.
<i>R</i>-factors based on <i>F</i>^2^ are statistically about twice as large
as those based on <i>F</i>, and <i>R</i>- factors based on ALL data will be
even larger.
;
_reflns_number_total     1880
_reflns_number_gt     1025
_reflns_threshold_expression     >2sigma(I)
_refine_ls_structure_factor_coef     Fsqd
_refine_ls_matrix_type     full
_refine_ls_R_factor_all     0.1272
_refine_ls_R_factor_gt     0.0742
_refine_ls_wR_factor_gt     0.2054
_refine_ls_wR_factor_ref     0.2281
_refine_ls_goodness_of_fit_ref     1.056
_refine_ls_restrained_S_all     1.056
_refine_ls_number_reflns     1880
_refine_ls_number_parameters     130
_refine_ls_number_restraints     0
_refine_ls_hydrogen_treatment     constr
_refine_ls_weighting_scheme     calc
_refine_ls_weighting_details
         'calc w=1/[\s^2^(Fo^2^)+(0.1131P)^2^+0.0000P] where P=(Fo^2^+2Fc^2^)/3'
_atom_sites_solution_hydrogens     geom
_atom_sites_solution_primary     direct
_atom_sites_solution_secondary     difmap
_refine_ls_shift/su_max     0.001
_refine_ls_shift/su_mean     0.000
_refine_diff_density_max     0.425
_refine_diff_density_min     -0.241
_refine_ls_extinction_method     none
_refine_ls_extinction_coef     ?
loop_
    _atom_type_symbol
    _atom_type_description
    _atom_type_scat_dispersion_real
    _atom_type_scat_dispersion_imag
    _atom_type_scat_source
    'C' 'C' 0.0033 0.0016
                         'International Tables Vol C Tables 4.2.6.8 and 6.1.1.4'
    'H' 'H' 0.0000 0.0000
                         'International Tables Vol C Tables 4.2.6.8 and 6.1.1.4'
    'N' 'N' 0.0061 0.0033
                         'International Tables Vol C Tables 4.2.6.8 and 6.1.1.4'
    'O' 'O' 0.0106 0.0060
                         'International Tables Vol C Tables 4.2.6.8 and 6.1.1.4'
    'S' 'S' 0.1246 0.1234
                         'International Tables Vol C Tables 4.2.6.8 and 6.1.1.4'
_computing_data_collection     'SMART (Siemens, 1996)'
_computing_cell_refinement     'SAINT (Siemens, 1996)'
_computing_data_reduction     'SAINT (Siemens, 1996)'
_computing_structure_solution     'SHELXS97 (Sheldrick, 2008)'
_computing_structure_refinement     'SHELXL97 (Sheldrick, 2008)'
_computing_molecular_graphics     'SHELXTL (Sheldrick, 2008)'
_computing_publication_material     'SHELXTL (Sheldrick, 2008)'
loop_
    _atom_site_type_symbol
    _atom_site_label
    _atom_site_fract_x
    _atom_site_fract_y
    _atom_site_fract_z
    _atom_site_U_iso_or_equiv
    _atom_site_adp_type
    _atom_site_calc_flag
    _atom_site_refinement_flags
    _atom_site_occupancy
    _atom_site_symmetry_multiplicity
    _atom_site_disorder_assembly
    _atom_site_disorder_group
    S S1 0.3365(3) 0.7500 0.07723(6) 0.0623(6) Uani d S 1 2 . .
    O O1 0.3834(8) 0.7500 0.14136(16) 0.0806(13) Uani d S 1 2 . .
    O O2 0.0747(8) 0.7500 0.07105(18) 0.1042(16) Uani d S 1 2 . .
    O O3 0.4507(5) 0.5923(3) 0.05732(12) 0.0784(10) Uani d . 1 1 . .
    N N1 1.2215(8) 0.2500 0.03004(18) 0.0562(12) Uani d S 1 2 . .
    H H1A 1.1749 0.2500 -0.0056 0.084 Uiso d SR 1 2 . .
    H H1B 1.3113 0.3469 0.0381 0.084 Uiso d R 1 1 . .
    C C1 0.9998(10) 0.2500 0.0626(2) 0.0559(14) Uani d S 1 2 . .
    H H1 0.9012 0.3544 0.0527 0.067 Uiso d R 1 1 . .
    C C2 1.0542(10) 0.2500 0.1226(2) 0.0582(14) Uani d S 1 2 . .
    H H2 1.1521 0.3545 0.1327 0.070 Uiso d R 1 1 . .
    C C3 0.8258(10) 0.2500 0.1545(2) 0.0601(14) Uani d S 1 2 . .
    H H3 0.7285 0.3543 0.1437 0.072 Uiso d R 1 1 . .
    C C4 0.8663(11) 0.2500 0.2159(2) 0.0702(16) Uani d S 1 2 . .
    H H4 0.9641 0.3542 0.2265 0.084 Uiso d R 1 1 . .
    C C5 0.6433(11) 0.2500 0.2481(2) 0.0720(17) Uani d S 1 2 . .
    H H5 0.5458 0.3541 0.2374 0.086 Uiso d R 1 1 . .
    C C6 0.6793(13) 0.2500 0.3087(3) 0.087(2) Uani d S 1 2 . .
    H H6 0.7782 0.3539 0.3190 0.104 Uiso d R 1 1 . .
    C C7 0.4670(12) 0.2500 0.3429(2) 0.0811(19) Uani d S 1 2 . .
    H H7 0.3682 0.3538 0.3325 0.097 Uiso d R 1 1 . .
    C C8 0.5000(14) 0.2500 0.4025(3) 0.098(2) Uani d S 1 2 . .
    H H8 0.5995 0.3537 0.4127 0.117 Uiso d R 1 1 . .
    C C9 0.2936(12) 0.2500 0.4378(2) 0.085(2) Uani d S 1 2 . .
    H H9 0.1941 0.3538 0.4277 0.102 Uiso d R 1 1 . .
    C C10 0.3271(14) 0.2500 0.4972(3) 0.101(2) Uani d S 1 2 . .
    H H10 0.4269 0.3537 0.5072 0.122 Uiso d R 1 1 . .
    C C11 0.1238(13) 0.2500 0.5329(3) 0.089(2) Uani d S 1 2 . .
    H H11 0.0241 0.3537 0.5228 0.106 Uiso d R 1 1 . .
    C C12 0.1563(14) 0.2500 0.5919(3) 0.106(2) Uani d S 1 2 . .
    H H12 0.2565 0.3536 0.6018 0.127 Uiso d R 1 1 . .
    C C13 -0.0447(14) 0.2500 0.6282(3) 0.092(2) Uani d S 1 2 . .
    H H13 -0.1449 0.3536 0.6184 0.111 Uiso d R 1 1 . .
    C C14 -0.0117(16) 0.2500 0.6873(3) 0.116(3) Uani d S 1 2 . .
    H H14 0.0882 0.3537 0.6973 0.139 Uiso d R 1 1 . .
    C C15 -0.2143(16) 0.2500 0.7228(3) 0.113(3) Uani d S 1 2 . .
    H H15C -0.1514 0.2500 0.7605 0.169 Uiso d SR 1 2 . .
    H H15D -0.3134 0.3545 0.7157 0.169 Uiso d R 1 1 . .
    C C16 0.6344(14) 0.7500 0.1633(3) 0.096(2) Uani d S 1 2 . .
    H H16A 0.6379 0.7500 0.2028 0.144 Uiso d SR 1 2 . .
    H H16B 0.7168 0.8545 0.1510 0.144 Uiso d R 1 1 . .
loop_
    _atom_site_aniso_label
    _atom_site_aniso_U_11
    _atom_site_aniso_U_22
    _atom_site_aniso_U_33
    _atom_site_aniso_U_12
    _atom_site_aniso_U_13
    _atom_site_aniso_U_23
    S1 0.0630(10) 0.0772(11) 0.0489(9) 0.000 0.0208(7) 0.000
    O1 0.077(3) 0.116(3) 0.050(3) 0.000 0.015(2) 0.000
    O2 0.066(3) 0.177(5) 0.071(3) 0.000 0.021(2) 0.000
    O3 0.096(2) 0.0590(16) 0.083(2) -0.0101(15) 0.0296(18) -0.0184(14)
    N1 0.054(3) 0.056(3) 0.060(3) 0.000 0.017(2) 0.000
    C1 0.052(3) 0.063(3) 0.054(4) 0.000 0.017(3) 0.000
    C2 0.057(3) 0.065(3) 0.054(4) 0.000 0.012(3) 0.000
    C3 0.060(3) 0.065(3) 0.057(4) 0.000 0.018(3) 0.000
    C4 0.072(4) 0.081(4) 0.060(4) 0.000 0.020(3) 0.000
    C5 0.074(4) 0.087(4) 0.056(4) 0.000 0.023(3) 0.000
    C6 0.083(5) 0.112(5) 0.067(4) 0.000 0.026(3) 0.000
    C7 0.080(5) 0.104(5) 0.063(4) 0.000 0.028(3) 0.000
    C8 0.089(5) 0.136(6) 0.071(5) 0.000 0.027(4) 0.000
    C9 0.082(5) 0.111(5) 0.064(5) 0.000 0.027(4) 0.000
    C10 0.095(6) 0.139(6) 0.073(5) 0.000 0.030(4) 0.000
    C11 0.090(5) 0.115(5) 0.064(5) 0.000 0.026(4) 0.000
    C12 0.104(6) 0.143(7) 0.074(5) 0.000 0.034(4) 0.000
    C13 0.100(5) 0.116(6) 0.064(5) 0.000 0.029(4) 0.000
    C14 0.121(7) 0.152(7) 0.077(6) 0.000 0.041(5) 0.000
    C15 0.128(7) 0.135(7) 0.081(6) 0.000 0.043(5) 0.000
    C16 0.110(6) 0.106(5) 0.072(5) 0.000 0.013(4) 0.000
_geom_special_details
;
All e.s.d.'s (except the e.s.d. in the dihedral angle between two l.s. planes)
are estimated using the full covariance matrix. The cell e.s.d.'s are taken
into account individually in the estimation of e.s.d.'s in distances, angles
and torsion angles; correlations between e.s.d.'s in cell parameters are only
used when they are defined by crystal symmetry. An approximate (isotropic)
treatment of cell e.s.d.'s is used for estimating e.s.d.'s involving l.s.
planes.
;
loop_
    _geom_bond_atom_site_label_1
    _geom_bond_atom_site_label_2
    _geom_bond_site_symmetry_2
    _geom_bond_distance
    _geom_bond_publ_flag
    S1 O2 . 1.419(5) ?
    S1 O3 4_575 1.434(3) ?
    S1 O3 . 1.434(3) ?
    S1 O1 . 1.568(4) ?
    O1 C16 . 1.432(8) ?
    N1 C1 . 1.481(6) ?
    N1 H1A . 0.8900 ?
    N1 H1B . 0.8900 ?
    C1 C2 . 1.474(7) ?
    C1 H1 . 0.9700 ?
    C2 C3 . 1.503(7) ?
    C2 H2 . 0.9700 ?
    C3 C4 . 1.500(7) ?
    C3 H3 . 0.9700 ?
    C4 C5 . 1.483(7) ?
    C4 H4 . 0.9700 ?
    C5 C6 . 1.478(8) ?
    C5 H5 . 0.9700 ?
    C6 C7 . 1.462(8) ?
    C6 H6 . 0.9700 ?
    C7 C8 . 1.453(8) ?
    C7 H7 . 0.9700 ?
    C8 C9 . 1.454(8) ?
    C8 H8 . 0.9700 ?
    C9 C10 . 1.450(8) ?
    C9 H9 . 0.9700 ?
    C10 C11 . 1.445(8) ?
    C10 H10 . 0.9700 ?
    C11 C12 . 1.439(9) ?
    C11 H11 . 0.9700 ?
    C12 C13 . 1.447(9) ?
    C12 H12 . 0.9700 ?
    C13 C14 . 1.440(8) ?
    C13 H13 . 0.9700 ?
    C14 C15 . 1.441(9) ?
    C14 H14 . 0.9700 ?
    C15 H15C . 0.9600 ?
    C15 H15D . 0.9600 ?
    C16 H16A . 0.9600 ?
    C16 H16B . 0.9600 ?
loop_
    _geom_angle_atom_site_label_1
    _geom_angle_atom_site_label_2
    _geom_angle_atom_site_label_3
    _geom_angle_site_symmetry_1
    _geom_angle_site_symmetry_3
    _geom_angle
    _geom_angle_publ_flag
    O2 S1 O3 . 4_575 114.50(15) ?
    O2 S1 O3 . . 114.50(15) ?
    O3 S1 O3 4_575 . 111.2(2) ?
    O2 S1 O1 . . 101.8(3) ?
    O3 S1 O1 4_575 . 106.91(15) ?
    O3 S1 O1 . . 106.91(15) ?
    C16 O1 S1 . . 117.7(4) ?
    C1 N1 H1A . . 109.4 ?
    C1 N1 H1B . . 109.5 ?
    H1A N1 H1B . . 109.5 ?
    C2 C1 N1 . . 114.3(4) ?
    C2 C1 H1 . . 108.6 ?
    N1 C1 H1 . . 108.7 ?
    C1 C2 C3 . . 113.1(4) ?
    C1 C2 H2 . . 109.0 ?
    C3 C2 H2 . . 108.9 ?
    C4 C3 C2 . . 116.2(5) ?
    C4 C3 H3 . . 108.3 ?
    C2 C3 H3 . . 108.2 ?
    C5 C4 C3 . . 117.0(5) ?
    C5 C4 H4 . . 108.0 ?
    C3 C4 H4 . . 108.0 ?
    C6 C5 C4 . . 117.9(5) ?
    C6 C5 H5 . . 107.8 ?
    C4 C5 H5 . . 107.8 ?
    C7 C6 C5 . . 120.6(6) ?
    C7 C6 H6 . . 107.2 ?
    C5 C6 H6 . . 107.2 ?
    C8 C7 C6 . . 121.1(6) ?
    C8 C7 H7 . . 107.0 ?
    C6 C7 H7 . . 107.1 ?
    C7 C8 C9 . . 122.7(7) ?
    C7 C8 H8 . . 106.7 ?
    C9 C8 H8 . . 106.6 ?
    C10 C9 C8 . . 122.6(6) ?
    C10 C9 H9 . . 106.7 ?
    C8 C9 H9 . . 106.7 ?
    C11 C10 C9 . . 123.2(7) ?
    C11 C10 H10 . . 106.5 ?
    C9 C10 H10 . . 106.5 ?
    C12 C11 C10 . . 123.4(7) ?
    C12 C11 H11 . . 106.5 ?
    C10 C11 H11 . . 106.4 ?
    C11 C12 C13 . . 124.2(7) ?
    C11 C12 H12 . . 106.3 ?
    C13 C12 H12 . . 106.3 ?
    C14 C13 C12 . . 124.1(7) ?
    C14 C13 H13 . . 106.3 ?
    C12 C13 H13 . . 106.3 ?
    C13 C14 C15 . . 123.2(8) ?
    C13 C14 H14 . . 106.5 ?
    C15 C14 H14 . . 106.5 ?
    C14 C15 H15C . . 109.6 ?
    C14 C15 H15D . . 109.4 ?
    H15C C15 H15D . . 109.5 ?
    O1 C16 H16A . . 109.5 ?
    O1 C16 H16B . . 109.5 ?
    H16A C16 H16B . . 109.5 ?
loop_
    _geom_torsion_atom_site_label_1
    _geom_torsion_atom_site_label_2
    _geom_torsion_atom_site_label_3
    _geom_torsion_atom_site_label_4
    _geom_torsion_site_symmetry_1
    _geom_torsion_site_symmetry_2
    _geom_torsion_site_symmetry_3
    _geom_torsion_site_symmetry_4
    _geom_torsion
    _geom_torsion_publ_flag
    O2 S1 O1 C16 . . . . 180.0000(10)
                                    ?
    O3 S1 O1 C16 4_575 . . . -59.57(14) ?
    O3 S1 O1 C16 . . . . 59.57(14) ?
    N1 C1 C2 C3 . . . . 180.0 ?
    C1 C2 C3 C4 . . . . 180.0000(10)
                                   ?
    C2 C3 C4 C5 . . . . 180.0000(10)
                                   ?
    C3 C4 C5 C6 . . . . 180.000(2) ?
    C4 C5 C6 C7 . . . . 180.000(2) ?
    C5 C6 C7 C8 . . . . 180.000(3) ?
    C6 C7 C8 C9 . . . . 180.000(3) ?
    C7 C8 C9 C10 . . . . 180.000(4) ?
    C8 C9 C10 C11 . . . . 180.000(3) ?
    C9 C10 C11 C12 . . . . 180.000(4) ?
    C10 C11 C12 C13 . . . . 180.000(5) ?
    C11 C12 C13 C14 . . . . 180.000(6) ?
    C12 C13 C14 C15 . . . . 180.000(6) ?
loop_
    _geom_hbond_atom_site_label_D
    _geom_hbond_atom_site_label_H
    _geom_hbond_atom_site_label_A
    _geom_hbond_site_symmetry_A
    _geom_hbond_distance_DH
    _geom_hbond_distance_HA
    _geom_hbond_distance_DA
    _geom_hbond_angle_DHA
    N1 H1A O2 3_665 0.89 2.03 2.857(6) 154.7
    N1 H1B O3 1_655 0.89 2.03 2.911(3) 168.7
data_global
_journal_date_recd_electronic     2011-02-28
_journal_date_accepted     2011-03-25
_journal_name_full     'Acta Crystallographica, Section E'
_journal_year     2011
_journal_volume     67
_journal_issue      5
_journal_page_first     o1051
_journal_page_last     o1051
_journal_paper_category     QO
_journal_coeditor_code     RU2002
_publ_contact_author_name     'Prof. Youying Di'
_publ_contact_author_address
;
  College of Chemistry and Chemical Engineering
  Liaocheng University
  Shandong 252059
  People's Republic of China.
;
_publ_contact_author_email     diyouying@126.com
_publ_contact_author_fax     '86 635 8239121'
_publ_contact_author_phone     '86 635 8230645'
_publ_section_title
;
Pentadecylammonium methyl sulfate
;
loop_
    _publ_author_name
    _publ_author_address
    'Zhang, Lijun '
;
  College of Chemistry and Chemical Engineering
  Liaocheng University
  Shandong 252059
  People's Republic of China
;
    'Di, Youying '
;
  College of Chemistry and Chemical Engineering
  Liaocheng University
  Shandong 252059
  People's Republic of China
;
    'Dan, Wenyan '
;
  College of Chemistry and Chemical Engineering
  Liaocheng University
  Shandong 252059
  People's Republic of China
;
