# Supplementary material for: Penta­decyl­ammonium methyl sulfate
Source: Acta Crystallogr Sect E Struct Rep Online. 2011 Apr 7;67(Pt 5):o1051. doi: 10.1107/S1600536811011226 (PMC3089230; doi:10.1107/S1600536811011226)
Supplement: Supplementary file 2 [file e-67-o1051-Isup2.hkl]

# 
# h,k,l, Fc-squared, Fo-squared, sigma(Fo-squared) and status flag 
# 
data_I
_shelx_title ' 110114h in P2(1)/m' 
_shelx_refln_list_code          4 
_shelx_F_calc_maximum      188.05 
_exptl_crystal_F_000       376.00 
_reflns_d_resolution_high  0.8403 
 
loop_ 
 _symmetry_equiv_pos_as_xyz 
 'x, y, z' 
 '-x, y+1/2, -z' 
 '-x, -y, -z' 
 'x, -y-1/2, z' 
 
_cell_length_a     5.4260 
_cell_length_b     7.4981 
_cell_length_c    24.3762 
_cell_angle_alpha  90.000 
_cell_angle_beta   93.557 
_cell_angle_gamma  90.000 
 
_shelx_F_squared_multiplier     1.000 
 
loop_ 
 _refln_index_h 
 _refln_index_k 
 _refln_index_l 
 _refln_F_squared_calc 
 _refln_F_squared_meas 
 _refln_F_squared_sigma 
 _refln_observed_status 
   1   0   0      146.61      136.54      6.70 o 
   2   0   0       56.09       60.80      7.29 o 
   3   0   0      206.58      197.34     14.11 o 
   4   0   0       27.67       25.99      8.47 o 
   5   0   0        2.38        2.83      7.47 o 
   6   0   0       21.15       27.75      8.35 o 
   1   1   0      682.60      762.74     27.45 o 
   2   1   0      324.06      365.87     24.20 o 
   3   1   0      243.61      274.17      9.16 o 
   4   1   0       38.23       46.08      5.93 o 
   5   1   0       38.01       26.93      4.85 o 
   6   1   0        0.55        2.67      6.17 o 
   0   2   0    35364.52    43480.32    194.32 o 
   1   2   0      241.13      278.84     12.31 o 
   2   2   0       91.08      110.90      5.09 o 
   3   2   0      346.02      361.53     11.47 o 
   4   2   0       40.32       43.74      4.93 o 
   5   2   0        0.75        7.41      8.82 o 
   6   2   0       18.55       28.23     12.17 o 
   1   3   0      106.99      110.23      5.70 o 
   2   3   0       16.05       15.98      3.46 o 
   3   3   0        0.76        0.37      2.73 o 
   4   3   0       79.43       71.46      8.22 o 
   5   3   0       62.32       52.28     16.64 o 
   6   3   0        1.62        8.57     15.23 o 
   0   4   0     2960.04     3554.75     65.03 o 
   1   4   0       67.28       66.61      2.94 o 
   2   4   0       49.15       57.46      4.95 o 
   3   4   0      126.78      120.41     11.39 o 
   4   4   0       11.90       10.93      5.15 o 
   5   4   0        0.17        1.08      6.36 o 
   1   5   0       60.64       52.78     10.75 o 
   2   5   0       47.73       47.20      5.52 o 
   3   5   0        7.41        9.41      4.13 o 
   4   5   0        6.52       -4.65      4.68 o 
   5   5   0       16.66       15.79      5.30 o 
   0   6   0      930.23      938.12     34.93 o 
   1   6   0       20.56       16.87      5.11 o 
   2   6   0        1.42        1.65      3.35 o 
   3   6   0        8.77        8.52      4.24 o 
   4   6   0        0.53        0.31      5.30 o 
   1   7   0       16.56       18.98      5.07 o 
   2   7   0       19.13       15.35      5.24 o 
   3   7   0        4.47        6.75      4.66 o 
   1   8   0        0.42        0.60      5.25 o 
   2   8   0        1.50       -1.55      3.69 o 
  -6   0   1        4.81        7.53      4.70 o 
  -5   0   1       56.81       57.79      9.19 o 
  -4   0   1        0.00       -1.76      7.06 o 
  -3   0   1      302.06      328.23     17.52 o 
  -2   0   1        3.95        2.00      4.70 o 
  -1   0   1      148.04      157.59      7.17 o 
   1   0   1      100.76      108.78      6.00 o 
   2   0   1      226.41      300.01     14.23 o 
   3   0   1       10.00       10.00      4.94 o 
   4   0   1       37.36       35.39      4.67 o 
   5   0   1        2.11        5.12      4.40 o 
   6   0   1        0.00       21.17      8.35 o 
  -6   1   1        2.19        4.15     13.35 o 
  -5   1   1       48.26       49.59      6.22 o 
  -4   1   1       81.82      115.55      9.16 o 
  -3   1   1       16.61       15.53      4.07 o 
  -2   1   1      299.48      258.91     13.10 o 
  -1   1   1     1527.96     1692.02     66.60 o 
   0   1   1       17.26       31.63      2.78 o 
   1   1   1     2621.02     2529.22     47.19 o 
   2   1   1      276.88      336.23     20.37 o 
   3   1   1      581.72      615.53     17.46 o 
   4   1   1        1.10        4.01      3.03 o 
   5   1   1       21.65       19.50      4.79 o 
   6   1   1        7.26       13.58      5.53 o 
  -6   2   1        6.98       17.91      6.41 o 
  -5   2   1       43.69       44.96      8.05 o 
  -4   2   1        0.33       -4.46      2.97 o 
  -3   2   1      303.98      314.34      7.62 o 
  -2   2   1      178.13      206.69      6.87 o 
  -1   2   1      219.29      259.69     12.73 o 
   0   2   1      139.54      152.66      4.99 o 
   1   2   1      247.05      267.34     14.10 o 
   2   2   1       36.62       38.42      2.70 o 
   3   2   1      150.43      161.03     12.60 o 
   4   2   1       77.36       76.73      6.02 o 
   5   2   1        0.03       -1.98      4.19 o 
   6   2   1        0.00        8.00      4.89 o 
  -6   3   1        0.23       11.09      6.27 o 
  -5   3   1       62.48       44.34      7.25 o 
  -4   3   1      122.34      115.24      9.58 o 
  -3   3   1       70.55       63.43      7.28 o 
  -2   3   1        0.22        3.60      2.73 o 
  -1   3   1       96.68       88.55      5.08 o 
   0   3   1        7.96       15.70      2.50 o 
   1   3   1      497.51      361.79     10.52 o 
   2   3   1       69.42       87.25      3.59 o 
   3   3   1       82.76       71.84      6.93 o 
   4   3   1       19.48       19.27      5.16 o 
   5   3   1       38.60       36.02      8.17 o 
   6   3   1        1.33        9.36      6.12 o 
  -5   4   1       20.21       16.97      6.89 o 
  -4   4   1        2.85       -0.42      5.04 o 
  -3   4   1       94.97       92.50      6.69 o 
  -2   4   1       89.31      101.96      6.14 o 
  -1   4   1       92.72       83.04      3.88 o 
   0   4   1       71.41       35.37      3.46 o 
   1   4   1       61.31       50.96      3.40 o 
   2   4   1       21.22       17.80      3.44 o 
   3   4   1       74.44       65.67      8.27 o 
   4   4   1       29.79       39.10     15.41 o 
   5   4   1        0.01        5.54      5.53 o 
  -5   5   1       11.31        6.96      6.22 o 
  -4   5   1       10.95       14.02      5.90 o 
  -3   5   1        1.02        4.29      3.55 o 
  -2   5   1       37.27       34.26      5.11 o 
  -1   5   1      124.45      110.75      6.52 o 
   0   5   1        3.62        3.79      1.94 o 
   1   5   1       29.99       27.72      3.99 o 
   2   5   1       46.81       56.91      5.31 o 
   3   5   1       32.19       23.25      4.76 o 
   4   5   1        0.93       -0.89      4.10 o 
   5   5   1       10.51       10.79      4.63 o 
  -4   6   1        1.44       -1.00      4.12 o 
  -3   6   1       11.75        7.87      4.29 o 
  -2   6   1        2.84        3.80      3.70 o 
  -1   6   1        8.06        9.29      4.13 o 
   0   6   1      182.64      186.10     27.58 o 
   1   6   1       22.83       25.56      4.69 o 
   2   6   1       14.49       12.71      4.30 o 
   3   6   1        1.29       -0.15      3.83 o 
   4   6   1        1.26        9.89      3.54 o 
  -4   7   1        0.59       11.00      7.08 o 
  -3   7   1        0.31       -1.19      4.61 o 
  -2   7   1       16.32       13.83      5.07 o 
  -1   7   1       38.69       36.79      5.46 o 
   0   7   1        0.07       -3.15      5.02 o 
   1   7   1        1.86       -0.25      3.19 o 
   2   7   1       17.97       24.91      4.29 o 
   3   7   1       10.81       18.63      4.47 o 
  -2   8   1        4.02        1.97      5.20 o 
  -1   8   1        0.50        2.16      5.70 o 
   0   8   1       15.58       25.37      6.92 o 
   1   8   1        0.31       -2.09      4.53 o 
   2   8   1        0.04       -0.96      3.86 o 
  -6   0   2        4.18       30.34      7.76 o 
  -5   0   2       16.53       24.49     14.23 o 
  -4   0   2       95.55       83.03     11.53 o 
  -3   0   2      238.60      249.79     15.29 o 
  -2   0   2      116.02      115.84      8.82 o 
  -1   0   2      288.53      307.30      9.53 o 
   1   0   2     1125.54     1069.56    115.72 o 
   2   0   2      455.78      475.09     24.99 o 
   3   0   2      125.84      115.69     10.64 o 
   4   0   2       10.87        9.20      3.73 o 
   5   0   2        0.05       -0.04      4.98 o 
   6   0   2        0.73        3.41      5.53 o 
  -6   1   2        2.36        3.25      7.64 o 
  -5   1   2       48.53       55.01      6.49 o 
  -4   1   2       97.38      117.07     23.55 o 
  -3   1   2       11.18        6.60      3.12 o 
  -2   1   2      168.94      136.80     11.72 o 
  -1   1   2     2356.58     2528.23    202.21 o 
   0   1   2      611.03      748.43     25.00 o 
   1   1   2    19557.09    18687.87     70.28 o 
   2   1   2      213.90      214.18      7.99 o 
   3   1   2      548.26      536.40     66.81 o 
   4   1   2       10.16        5.38      2.46 o 
   5   1   2       14.27        9.58      4.39 o 
   6   1   2        0.66        2.41      6.00 o 
  -6   2   2        7.40        2.23      7.76 o 
  -5   2   2       22.55       31.68      8.88 o 
  -4   2   2      124.97      122.61     11.05 o 
  -3   2   2      137.91      157.64      5.61 o 
  -2   2   2      241.40      216.67      7.24 o 
  -1   2   2      844.35      876.58     12.56 o 
   0   2   2       56.28       42.38      2.04 o 
   1   2   2        8.91        7.57      2.57 o 
   2   2   2        1.12        0.19      1.66 o 
   3   2   2        5.33        3.35      2.10 o 
   4   2   2       52.72       51.16      5.19 o 
   5   2   2        2.57        6.36      6.94 o 
   6   2   2        1.26        5.43      4.48 o 
  -6   3   2        0.63       -7.88      8.94 o 
  -5   3   2       12.49        3.81      6.70 o 
  -4   3   2      145.08      146.06     10.91 o 
  -3   3   2      187.51      172.96     19.99 o 
  -2   3   2       49.06       68.40      6.27 o 
  -1   3   2       37.59       21.66      2.82 o 
   0   3   2        2.56        0.98      1.72 o 
   1   3   2     2970.56     2609.74     85.20 o 
   2   3   2      213.61      209.24      5.47 o 
   3   3   2      154.62      142.46      7.44 o 
   4   3   2        0.01        0.05      3.03 o 
   5   3   2       21.66       17.27      5.56 o 
   6   3   2        2.01       14.81     17.23 o 
  -5   4   2        8.35        9.47      7.28 o 
  -4   4   2       76.85       73.19      9.72 o 
  -3   4   2       35.78       32.67      5.01 o 
  -2   4   2      113.26      105.38      6.51 o 
  -1   4   2      261.24      235.12      6.07 o 
   0   4   2        1.76       -0.40      2.03 o 
   1   4   2        0.14        1.66      2.20 o 
   2   4   2        3.47       -0.18      2.41 o 
   3   4   2       15.91       12.25      4.00 o 
   4   4   2       23.07       19.41      4.57 o 
   5   4   2        1.78        2.36      4.10 o 
  -5   5   2        8.16        4.12      6.57 o 
  -4   5   2       19.94       29.52      8.02 o 
  -3   5   2        9.92        8.42      3.99 o 
  -2   5   2       12.13       11.18      3.87 o 
  -1   5   2      125.54      144.12      8.22 o 
   0   5   2       53.41       43.24      3.56 o 
   1   5   2      585.30      586.10     25.48 o 
   2   5   2       56.83       68.84      6.43 o 
   3   5   2       39.97       45.18      5.90 o 
   4   5   2        0.39       -0.67      3.16 o 
   5   5   2        5.63        7.71      6.88 o 
  -4   6   2       14.85       11.24      4.85 o 
  -3   6   2       10.49        8.53      4.37 o 
  -2   6   2       16.81       19.85      5.05 o 
  -1   6   2        4.21        0.43      3.78 o 
   0   6   2       58.75       60.02      4.88 o 
   1   6   2       60.20       51.00      4.48 o 
   2   6   2       31.10       31.53      4.47 o 
   3   6   2        1.35        5.95      3.54 o 
   4   6   2        0.21        0.46      3.27 o 
  -4   7   2        3.06       15.91      6.72 o 
  -3   7   2        0.13        0.93      6.90 o 
  -2   7   2        8.31        8.21      5.10 o 
  -1   7   2       43.45       52.14      6.64 o 
   0   7   2        7.78       12.15      5.50 o 
   1   7   2       95.02       88.93     12.28 o 
   2   7   2       16.51       21.82      3.90 o 
   3   7   2       12.47       16.07      4.32 o 
  -2   8   2        5.39        5.17      4.66 o 
  -1   8   2        3.12        2.02      5.45 o 
   0   8   2        2.63        7.15      9.41 o 
   1   8   2        1.42        6.16      5.98 o 
   2   8   2        0.52       -0.38      4.02 o 
  -6   0   3        0.72       21.99      6.94 o 
  -5   0   3        0.98        0.76      7.70 o 
  -4   0   3      571.95      747.96     31.64 o 
  -3   0   3      231.82      281.54     17.41 o 
  -2   0   3      282.03      312.12     13.76 o 
  -1   0   3     2842.46     3208.25     25.28 o 
   0   0   3      161.57      147.93      4.65 o 
   1   0   3     2855.37     3215.48     90.55 o 
   2   0   3     1700.24     1877.05     87.14 o 
   3   0   3      386.23      359.46      9.51 o 
   4   0   3        0.10        0.41      2.99 o 
   5   0   3        0.61       -0.14      3.78 o 
   6   0   3        0.85        5.06      8.23 o 
  -6   1   3        6.22        5.29      7.53 o 
  -5   1   3       22.88       11.89      5.40 o 
  -4   1   3      860.59      954.94     27.78 o 
  -3   1   3       26.79       21.86      3.67 o 
  -2   1   3       38.62       40.38      3.49 o 
  -1   1   3      886.49      957.84     48.00 o 
   0   1   3     1757.55     2040.27     18.54 o 
   1   1   3        6.82       52.46      2.17 o 
   2   1   3       26.46       20.66      2.42 o 
   3   1   3      225.29      219.04      8.16 o 
   4   1   3       22.47       16.52      2.92 o 
   5   1   3        9.12       14.74      4.58 o 
   6   1   3        1.24        8.01      6.07 o 
  -6   2   3        3.37        4.00     10.47 o 
  -5   2   3       10.16       11.80      7.20 o 
  -4   2   3      602.54      644.14     22.27 o 
  -3   2   3       45.65       40.57      4.08 o 
  -2   2   3      173.63      141.53      4.34 o 
  -1   2   3     1924.94     1910.19     35.74 o 
   0   2   3       33.57       51.09      2.23 o 
   1   2   3      519.82      576.60     10.14 o 
   2   2   3      395.46      258.64     11.25 o 
   3   2   3       26.35       22.37      2.72 o 
   4   2   3       18.88       12.24      6.06 o 
   5   2   3        8.08        6.79      5.17 o 
   6   2   3        2.04       13.41      7.94 o 
  -6   3   3        3.47       -2.47      7.06 o 
  -5   3   3        6.96       -3.76      6.32 o 
  -4   3   3      677.72      575.61     41.63 o 
  -3   3   3      181.19      169.71     10.25 o 
  -2   3   3      195.47      203.18      7.99 o 
  -1   3   3       60.46       63.79      3.77 o 
   0   3   3        7.54        8.44      1.80 o 
   1   3   3       33.85       30.05      3.51 o 
   2   3   3      263.47      213.26      5.57 o 
   3   3   3      132.27      112.25      5.54 o 
   4   3   3        7.78        6.22      3.99 o 
   5   3   3       10.64       12.62      5.68 o 
  -5   4   3        7.12       13.37      6.06 o 
  -4   4   3      255.94      234.47     15.15 o 
  -3   4   3        4.66        3.33      3.78 o 
  -2   4   3       74.14       56.96      5.41 o 
  -1   4   3      457.01      436.56      8.43 o 
   0   4   3       30.31       26.81      2.41 o 
   1   4   3      101.50      129.62      5.75 o 
   2   4   3       86.68       39.12      3.81 o 
   3   4   3        0.01        1.86      2.83 o 
   4   4   3       10.51        9.09      3.95 o 
   5   4   3        5.73       11.33      5.33 o 
  -5   5   3        6.45        5.04      6.88 o 
  -4   5   3      147.32      139.21     12.46 o 
  -3   5   3        7.54        3.43      4.11 o 
  -2   5   3        0.03       -0.98      3.17 o 
  -1   5   3       41.74       48.16      5.28 o 
   0   5   3      101.14      108.31      4.21 o 
   1   5   3       56.89       58.80      4.82 o 
   2   5   3       40.92       25.53      4.91 o 
   3   5   3       25.14       27.95      4.24 o 
   4   5   3        1.90        1.61      3.39 o 
   5   5   3        3.17        6.93      5.10 o 
  -4   6   3       31.33       25.61      5.92 o 
  -3   6   3        7.95        3.65      4.26 o 
  -2   6   3       27.54       20.69      4.71 o 
  -1   6   3       50.39       45.58      5.99 o 
   0   6   3        3.55        0.19      2.97 o 
   1   6   3      128.90      129.60      6.64 o 
   2   6   3       71.23       57.12      5.38 o 
   3   6   3        9.29       11.27      4.28 o 
   4   6   3        0.17        0.44      6.51 o 
  -3   7   3        0.00        2.03      4.83 o 
  -2   7   3        1.53        1.00      3.90 o 
  -1   7   3       25.18       22.22      4.01 o 
   0   7   3       25.90       23.83      6.38 o 
   1   7   3       28.06       24.41      4.98 o 
   2   7   3        7.34       10.10      3.33 o 
   3   7   3        8.22       12.14      3.71 o 
  -2   8   3        4.16        3.82      3.74 o 
  -1   8   3        8.25        7.86      7.82 o 
   0   8   3        0.01        0.51      6.66 o 
   1   8   3       14.37       16.97      7.48 o 
   2   8   3        2.87       -1.21      3.33 o 
  -5   0   4        1.19       -9.53      8.23 o 
  -4   0   4        0.31       -0.47      8.00 o 
  -3   0   4      226.81      292.48     17.41 o 
  -2   0   4      418.47      412.19     20.87 o 
  -1   0   4     3775.54     3969.82     42.22 o 
   0   0   4      642.14      618.36     12.35 o 
   1   0   4     2835.99     3163.42     38.34 o 
   2   0   4       81.31      216.27      6.20 o 
   3   0   4      339.93      322.27     43.03 o 
   4   0   4        4.45        1.97      4.10 o 
   5   0   4        2.32        6.14      5.05 o 
   6   0   4        1.21       12.94      9.17 o 
  -6   1   4        8.07        4.47      7.88 o 
  -5   1   4       55.84       54.33     18.11 o 
  -4   1   4        1.87        7.80      3.13 o 
  -3   1   4        4.21        2.48      2.82 o 
  -2   1   4        6.61        7.12      3.49 o 
  -1   1   4       46.63       45.20      2.93 o 
   0   1   4     1130.92     1258.08     18.34 o 
   1   1   4      263.27      252.64      6.57 o 
   2   1   4       90.52      102.67      3.72 o 
   3   1   4       29.23       33.72      2.94 o 
   4   1   4       20.63       19.07      3.56 o 
   5   1   4        5.86        5.71      4.35 o 
   6   1   4        0.41       -0.77      4.22 o 
  -6   2   4        0.13        0.24      7.76 o 
  -5   2   4       15.68       19.76      6.87 o 
  -4   2   4       16.46       48.04     15.05 o 
  -3   2   4        3.39        7.94      5.25 o 
  -2   2   4       49.73       37.88      3.28 o 
  -1   2   4     1520.02     1511.83     54.93 o 
   0   2   4      406.26      454.84      8.23 o 
   1   2   4      731.24      772.08     14.37 o 
   2   2   4      663.16      447.67     10.87 o 
   3   2   4       63.48       58.44      3.72 o 
   4   2   4        5.15        9.34      4.39 o 
   5   2   4       12.29       12.60      6.43 o 
   6   2   4        2.92        6.89      8.59 o 
  -6   3   4        6.20       -7.64      9.06 o 
  -5   3   4       29.41       19.49      7.00 o 
  -4   3   4       25.89       28.84      6.45 o 
  -3   3   4       76.64       69.85      7.49 o 
  -2   3   4      365.23      345.43     19.40 o 
  -1   3   4      674.11      678.97     17.77 o 
   0   3   4       25.47       26.99      2.11 o 
   1   3   4       25.85       17.84      2.25 o 
   2   3   4       69.76       90.50      3.35 o 
   3   3   4       84.33       62.25      4.32 o 
   4   3   4       18.34       20.75      4.19 o 
   5   3   4        4.06        6.69      5.48 o 
  -5   4   4       11.39        8.10      6.98 o 
  -4   4   4        8.38       23.42      7.45 o 
  -3   4   4        6.46       10.15      3.82 o 
  -2   4   4       12.63        9.10      3.52 o 
  -1   4   4      341.36      340.84      8.69 o 
   0   4   4      102.13      117.01      3.83 o 
   1   4   4      104.43      115.44      4.48 o 
   2   4   4      344.90      146.86      6.37 o 
   3   4   4       10.45       14.81      3.35 o 
   4   4   4        3.88        3.05      3.29 o 
   5   4   4        8.80       18.51      8.76 o 
  -5   5   4       13.25        4.75      6.54 o 
  -4   5   4        8.75        7.69      5.61 o 
  -3   5   4        0.48        3.97      3.62 o 
  -2   5   4       17.52       17.17      4.54 o 
  -1   5   4        1.16       -1.22      4.15 o 
   0   5   4       55.78       51.66      3.17 o 
   1   5   4       61.96       66.06      6.26 o 
   2   5   4        0.67        3.94      2.86 o 
   3   5   4        9.94       10.27      3.44 o 
   4   5   4        2.99        9.39      4.96 o 
   5   5   4        1.70        3.83      4.82 o 
  -4   6   4        0.49       -2.19      3.40 o 
  -3   6   4        1.26        2.91      4.22 o 
  -2   6   4       27.41       27.90      5.16 o 
  -1   6   4       87.79       89.51      6.18 o 
   0   6   4        8.96       10.62      3.39 o 
   1   6   4       71.96       72.52      5.28 o 
   2   6   4        2.92        8.06      3.34 o 
   3   6   4       17.38       26.23      4.73 o 
   4   6   4        1.03        2.93      4.13 o 
  -3   7   4        0.94       -2.24      5.16 o 
  -2   7   4        0.69       -5.75      3.83 o 
  -1   7   4        5.18        3.56      3.53 o 
   0   7   4       22.27       19.69      5.95 o 
   1   7   4       28.50       27.30      5.59 o 
   2   7   4        0.05        4.21      3.09 o 
   3   7   4        3.12        4.50      3.15 o 
  -2   8   4        2.21        7.52      4.26 o 
  -1   8   4        9.46       10.45      6.22 o 
   0   8   4        1.06        5.85      5.53 o 
   1   8   4       11.29       13.99      6.40 o 
   2   8   4        0.13        2.26      4.18 o 
  -5   0   5        5.45        4.63      5.57 o 
  -3   0   5     1620.43     1717.22     30.99 o 
  -2   0   5      394.01      413.49     11.94 o 
  -1   0   5     1506.68     1321.16     23.40 o 
   0   0   5     1689.83     1486.98     22.11 o 
   1   0   5     1023.31      892.05     92.79 o 
   2   0   5       71.31      130.02      9.44 o 
   3   0   5       95.96      124.75      6.02 o 
   4   0   5        7.29        6.03      7.00 o 
   5   0   5        3.97        4.81      4.69 o 
   6   0   5        1.43        8.35      6.94 o 
  -6   1   5        4.58       12.39      6.53 o 
  -5   1   5       74.92       86.19     10.44 o 
  -4   1   5        0.13        1.08      5.16 o 
  -3   1   5      466.21      506.93     15.28 o 
  -2   1   5      188.26      181.78      7.94 o 
  -1   1   5      871.38      916.08     16.79 o 
   0   1   5       68.98       78.47      2.99 o 
   1   1   5     1141.55     1206.68     32.86 o 
   2   1   5      392.12      415.43      8.91 o 
   3   1   5       13.53       36.34      3.05 o 
   4   1   5       26.56       26.06      4.33 o 
   5   1   5        3.02       -0.75      3.98 o 
   6   1   5        0.02        5.17      6.57 o 
  -6   2   5        1.43       20.90     18.46 o 
  -5   2   5        1.17        5.35      7.12 o 
  -4   2   5       72.27       86.78      9.94 o 
  -3   2   5     1571.94     1646.33     24.28 o 
  -2   2   5        0.45        0.95      2.60 o 
  -1   2   5      233.76      262.14      6.90 o 
   0   2   5      437.73      446.07     10.93 o 
   1   2   5      382.95      361.87      5.96 o 
   2   2   5        1.12        1.87      1.70 o 
   3   2   5       28.81       26.29      2.81 o 
   4   2   5        0.38       -3.26      2.88 o 
   5   2   5       12.96       18.32      6.31 o 
   6   2   5        3.37        0.60      5.13 o 
  -6   3   5        5.28        6.56      6.72 o 
  -5   3   5       53.24       46.77      8.07 o 
  -4   3   5        0.70       -5.60      4.69 o 
  -3   3   5       48.32       50.66      6.53 o 
  -2   3   5      398.53      375.95      7.97 o 
  -1   3   5     1169.70     1221.24     22.16 o 
   0   3   5      235.32      257.06      5.52 o 
   1   3   5        0.08       -0.44      1.81 o 
   2   3   5        3.30        4.48      2.54 o 
   3   3   5        2.64        9.44      2.84 o 
   4   3   5       34.90       32.73      6.71 o 
   5   3   5        0.60       -0.85      4.24 o 
  -5   4   5        2.20        3.04      5.01 o 
  -4   4   5       28.47       21.11      6.50 o 
  -3   4   5      501.07      483.03     14.93 o 
  -2   4   5        6.37        3.70      2.91 o 
  -1   4   5       63.77       68.64      3.55 o 
   0   4   5       90.97       92.06      4.67 o 
   1   4   5       37.76       34.36      2.91 o 
   2   4   5        1.17        0.71      2.72 o 
   3   4   5       10.52        8.00      3.13 o 
   4   4   5        0.49       -4.51      3.59 o 
   5   4   5        9.05       12.44      5.29 o 
  -5   5   5       17.62        7.66      6.04 o 
  -4   5   5        0.15       -0.06      5.90 o 
  -3   5   5       23.10       25.35      5.08 o 
  -2   5   5       44.01       51.84      5.63 o 
  -1   5   5       42.52       37.92      4.18 o 
   0   5   5        6.66        5.79      2.24 o 
   1   5   5       84.39       82.81      5.27 o 
   2   5   5       52.69       59.88      5.89 o 
   3   5   5        1.71       -0.05      2.93 o 
   4   5   5        4.77        7.70      6.05 o 
   5   5   5        0.61        3.53      4.85 o 
  -4   6   5        0.08       -6.71      5.25 o 
  -3   6   5       48.49       48.10      6.47 o 
  -2   6   5       19.94       14.07      5.88 o 
  -1   6   5       73.66       78.61      5.75 o 
   0   6   5       34.58       35.86      4.96 o 
   1   6   5       11.43        9.24      3.80 o 
   2   6   5        4.30        3.97      3.24 o 
   3   6   5       11.29        6.44      3.41 o 
   4   6   5        2.21       -1.94      3.39 o 
  -3   7   5        6.07        0.42      4.92 o 
  -2   7   5        6.38        8.01      3.78 o 
  -1   7   5        0.01        1.42      2.99 o 
   0   7   5        9.46       13.74      6.10 o 
   1   7   5       34.53       37.83      5.92 o 
   2   7   5       16.16       11.98      5.25 o 
   3   7   5        0.00        4.35      3.40 o 
  -2   8   5        0.90        1.40      3.03 o 
  -1   8   5        5.77        6.65      5.34 o 
   0   8   5        1.76        5.31      5.37 o 
   1   8   5        3.76       -0.94      4.20 o 
   2   8   5        0.60       -2.76      4.08 o 
  -6   0   6       11.10       37.40     12.47 o 
  -5   0   6       42.76       51.32      9.19 o 
  -4   0   6        0.01       -3.91      3.60 o 
  -3   0   6       13.79       33.56      6.26 o 
  -2   0   6      166.06      202.98     11.88 o 
  -1   0   6      182.05      183.70     10.00 o 
   0   0   6     1010.25      857.80     18.58 o 
   1   0   6       38.44       46.28      4.76 o 
   2   0   6       18.73       16.82      4.16 o 
   3   0   6       40.62       40.62      3.78 o 
   4   0   6       11.06       17.16      8.53 o 
   5   0   6        4.47        4.28      4.82 o 
   6   0   6        1.95        4.35      9.17 o 
  -6   1   6        0.29        2.30      7.44 o 
  -5   1   6       47.14       48.62      6.45 o 
  -4   1   6       58.31       67.84      6.18 o 
  -3   1   6      378.86      354.74     10.25 o 
  -2   1   6      581.73      666.08     19.47 o 
  -1   1   6      746.66      738.59     69.90 o 
   0   1   6       46.17       36.75      2.55 o 
   1   1   6     1123.93     1149.32     30.40 o 
   2   1   6      403.17      360.62     14.12 o 
   3   1   6       19.04        5.96      2.56 o 
   4   1   6       47.99       42.61      5.01 o 
   5   1   6        0.63        0.47      4.26 o 
   6   1   6        0.11        2.78      5.31 o 
  -6   2   6        4.67        9.06      5.56 o 
  -5   2   6        8.36       11.38      7.57 o 
  -4   2   6       27.91       22.87     10.53 o 
  -3   2   6      263.91      337.29      9.94 o 
  -2   2   6       77.13       92.12      4.47 o 
  -1   2   6       63.30       71.16      3.46 o 
   0   2   6       88.17       75.06      3.21 o 
   1   2   6      105.53      110.55      3.95 o 
   2   2   6        2.72        3.14      1.67 o 
   3   2   6       26.86       34.49      3.25 o 
   4   2   6        1.75       -0.71      3.68 o 
   5   2   6        9.65        7.88      5.61 o 
   6   2   6        3.69        0.18      5.05 o 
  -6   3   6        1.82        1.09      5.17 o 
  -5   3   6       48.09       42.83      8.02 o 
  -4   3   6       42.80       45.20      7.82 o 
  -3   3   6      142.67      104.24      8.96 o 
  -2   3   6      262.67      273.84      6.20 o 
  -1   3   6      779.62      893.80     18.40 o 
   0   3   6      351.80      407.66      7.18 o 
   1   3   6        1.34        0.37      1.90 o 
   2   3   6        9.43        9.48      2.30 o 
   3   3   6       76.16       49.95      4.14 o 
   4   3   6       59.44       84.33     22.70 o 
   5   3   6        0.15        6.12      5.61 o 
  -5   4   6        1.37        5.46      6.30 o 
  -4   4   6       12.08       10.53      6.71 o 
  -3   4   6      191.91      201.31     10.04 o 
  -2   4   6       62.69       74.18      5.11 o 
  -1   4   6       10.93        6.48      2.49 o 
   0   4   6       24.16       22.94      2.67 o 
   1   4   6        9.44        7.26      2.21 o 
   2   4   6        0.57       -2.04      2.56 o 
   3   4   6       14.83       23.34      4.11 o 
   4   4   6        0.63        4.12      5.74 o 
   5   4   6        6.07        9.03      6.17 o 
  -5   5   6       13.06       16.74     11.05 o 
  -4   5   6        8.19        3.06      5.87 o 
  -3   5   6       27.13       29.89      5.54 o 
  -2   5   6       38.63       52.84      4.87 o 
  -1   5   6       59.90       61.86      4.85 o 
   0   5   6        1.26        3.34      2.22 o 
   1   5   6       67.36       68.41     11.15 o 
   2   5   6       69.83       76.15      5.80 o 
   3   5   6        4.72       -1.81      2.89 o 
   4   5   6        7.92        4.34      4.34 o 
   5   5   6        0.10        1.88      4.85 o 
  -4   6   6        0.96       -3.95      4.49 o 
  -3   6   6       17.41       22.10      4.25 o 
  -2   6   6        8.45       11.27      4.01 o 
  -1   6   6       37.07       37.79      4.51 o 
   0   6   6       47.22       52.02      5.66 o 
   1   6   6        0.63       -0.06      2.96 o 
   2   6   6        0.25        2.41      3.62 o 
   3   6   6       10.85       16.43      4.18 o 
   4   6   6        3.42        5.51      5.06 o 
  -3   7   6        4.47        6.50      3.99 o 
  -2   7   6        7.69        7.11      3.60 o 
  -1   7   6        2.60        2.92      2.99 o 
   0   7   6        2.15        1.45      4.84 o 
   1   7   6       32.31       36.24      5.78 o 
   2   7   6       25.85       29.21      5.93 o 
   3   7   6        0.00        3.67      4.33 o 
  -2   8   6        0.06       -1.15      2.97 o 
  -1   8   6        1.37        1.70     10.94 o 
   0   8   6        1.60        3.18      5.96 o 
   1   8   6        0.67        0.11      4.35 o 
   2   8   6        0.63        5.45      4.59 o 
  -6   0   7       11.41       16.35      8.94 o 
  -5   0   7       73.39       74.01      9.75 o 
  -4   0   7       39.62       42.26      7.19 o 
  -3   0   7      183.92      212.56     10.73 o 
  -2   0   7     2153.18     2910.69     45.63 o 
  -1   0   7       19.63       18.11      4.47 o 
   0   0   7      651.31      609.30     17.05 o 
   1   0   7       49.08       36.14      7.12 o 
   2   0   7      180.90      200.21     13.00 o 
   3   0   7       27.77       27.63      5.74 o 
   4   0   7       50.53       37.91      6.33 o 
   5   0   7        1.62       -1.03      4.97 o 
   6   0   7        2.67       19.05     10.23 o 
  -6   1   7        1.79        2.82     10.00 o 
  -5   1   7        6.72        7.76      4.90 o 
  -4   1   7       90.04      118.76     10.26 o 
  -3   1   7      103.68      109.51      8.48 o 
  -2   1   7     1449.15     1838.89     57.78 o 
  -1   1   7      211.77      194.97      7.31 o 
   0   1   7       11.14        4.38      2.07 o 
   1   1   7      612.52      678.64     16.60 o 
   2   1   7      197.39      168.17      6.42 o 
   3   1   7       49.23       58.76      3.63 o 
   4   1   7      106.80       94.84      6.16 o 
   5   1   7        0.02        3.28      4.87 o 
   6   1   7        0.59        5.99      5.84 o 
  -6   2   7        7.01       10.57      5.70 o 
  -5   2   7       29.20       35.61      7.10 o 
  -4   2   7        0.49       -0.58      3.46 o 
  -3   2   7      467.80      470.44     23.85 o 
  -2   2   7       83.62      157.52      5.85 o 
  -1   2   7      276.67      312.61     12.88 o 
   0   2   7        4.71        2.73      1.94 o 
   1   2   7       44.73       46.63      2.88 o 
   2   2   7       21.47       16.99      2.14 o 
   3   2   7       26.35       27.78      3.25 o 
   4   2   7       29.48       25.58      4.97 o 
   5   2   7        2.99        1.87      4.45 o 
  -5   3   7       21.06       25.73      6.55 o 
  -4   3   7       91.91       78.21     12.23 o 
  -3   3   7        7.44        7.44      4.37 o 
  -2   3   7      136.06      180.46      5.99 o 
  -1   3   7      225.31      236.13      6.43 o 
   0   3   7      196.37      213.47      7.92 o 
   1   3   7        0.69        2.05      2.01 o 
   2   3   7        0.55       -1.09      2.08 o 
   3   3   7        7.22        7.57      3.23 o 
   4   3   7      121.74      124.72     11.44 o 
   5   3   7        0.93        5.38      6.44 o 
  -5   4   7        9.25       12.52      6.61 o 
  -4   4   7        0.00       21.05      8.11 o 
  -3   4   7      217.36      181.06     10.04 o 
  -2   4   7       15.49       10.49      4.75 o 
  -1   4   7       72.46       70.86      3.94 o 
   0   4   7        2.87        3.19      2.24 o 
   1   4   7        4.77        4.41      2.48 o 
   2   4   7        4.73        5.51      2.69 o 
   3   4   7        5.89        3.15      3.82 o 
   4   4   7        8.58       22.37      6.66 o 
   5   4   7        1.76        3.28      4.90 o 
  -5   5   7        4.32       12.07      5.30 o 
  -4   5   7       13.70       14.41      4.86 o 
  -3   5   7        5.23        3.23      3.30 o 
  -2   5   7        3.28        9.48      3.98 o 
  -1   5   7       39.57       44.86      4.60 o 
   0   5   7        8.94       10.77      2.44 o 
   1   5   7       34.75       36.91      5.13 o 
   2   5   7       40.79       40.44      4.42 o 
   3   5   7        1.04        3.58      3.77 o 
   4   5   7       22.95       20.17      5.74 o 
   5   5   7        0.03        2.80      8.17 o 
  -4   6   7        4.32        6.66      5.18 o 
  -3   6   7       14.54       13.63      4.76 o 
  -2   6   7       18.59       20.47      4.37 o 
  -1   6   7       18.44       11.88      3.74 o 
   0   6   7       54.33       64.06      6.72 o 
   1   6   7       13.60       25.25      4.17 o 
   2   6   7        3.95        5.36      2.88 o 
   3   6   7        2.01        5.04      4.00 o 
   4   6   7        4.19        4.49      4.50 o 
  -3   7   7        2.14       -1.50      2.89 o 
  -2   7   7        0.64        2.01      2.67 o 
  -1   7   7        4.69        7.93      4.39 o 
   0   7   7        0.00       -0.93      4.91 o 
   1   7   7       21.63       20.34      5.34 o 
   2   7   7       21.62       30.09      6.01 o 
   3   7   7        1.43        3.75      4.78 o 
  -2   8   7        0.30        0.88      3.75 o 
  -1   8   7        0.04        4.84      7.14 o 
   0   8   7        1.40       12.16     13.00 o 
   1   8   7        0.00        0.65      4.61 o 
   2   8   7        0.07        3.16      6.15 o 
  -6   0   8        7.30       24.34     12.11 o 
  -5   0   8       52.44       68.04      9.44 o 
  -4   0   8      103.71      111.00      9.71 o 
  -3   0   8       94.59      107.37     11.17 o 
  -2   0   8       23.99       23.05      6.70 o 
  -1   0   8       25.55       23.99      5.17 o 
   0   0   8     1352.53     1070.78     23.99 o 
   1   0   8      124.41      108.08      7.00 o 
   2   0   8      186.60      157.55     10.35 o 
   3   0   8       14.58       18.43      5.47 o 
   4   0   8       14.86       16.40      4.88 o 
   5   0   8        0.13        1.12      4.71 o 
   6   0   8        2.99        6.70     11.17 o 
  -6   1   8        5.70       14.23     11.53 o 
  -5   1   8        2.49        0.72      4.37 o 
  -4   1   8       41.02       46.37      6.26 o 
  -3   1   8        4.57        3.72      2.99 o 
  -2   1   8       31.95       35.10      7.94 o 
  -1   1   8       13.33       10.76      2.98 o 
   0   1   8       10.53        7.11      2.14 o 
   1   1   8      381.29      419.10      9.34 o 
   2   1   8       58.35       48.60      3.56 o 
   3   1   8       48.17       47.42      5.07 o 
   4   1   8       41.26       42.17      5.02 o 
   5   1   8        1.26        0.47      4.55 o 
   6   1   8        1.43        3.53      5.93 o 
  -6   2   8        6.49       13.71      6.52 o 
  -5   2   8       28.87       36.99      7.75 o 
  -4   2   8       28.65       23.51      5.36 o 
  -3   2   8      268.57      270.91     17.65 o 
  -2   2   8      354.14      354.26     20.52 o 
  -1   2   8      220.67      214.48     15.58 o 
   0   2   8       44.84       42.17      2.75 o 
   1   2   8       32.61       28.65      2.62 o 
   2   2   8        6.58        4.15      1.80 o 
   3   2   8       33.72       30.73      3.73 o 
   4   2   8       12.89       17.93      6.75 o 
   5   2   8        0.13        5.19      5.56 o 
  -5   3   8        3.79        0.22      5.98 o 
  -4   3   8       80.24       84.24      8.46 o 
  -3   3   8       28.92       28.79      5.35 o 
  -2   3   8       77.44       74.32      4.86 o 
  -1   3   8       10.62        8.38      2.49 o 
   0   3   8       95.85       83.71      3.87 o 
   1   3   8        7.30        8.80      2.26 o 
   2   3   8        0.18       -0.11      2.27 o 
   3   3   8        0.60        0.33      2.68 o 
   4   3   8       56.31       42.56      7.38 o 
   5   3   8        3.32        4.05      5.45 o 
  -5   4   8       11.98       15.30      5.65 o 
  -4   4   8        8.36        9.34      4.77 o 
  -3   4   8      125.22      102.35      8.29 o 
  -2   4   8      186.47      228.89      9.00 o 
  -1   4   8       70.77       71.23      4.56 o 
   0   4   8        2.51        1.86      1.91 o 
   1   4   8        3.19        0.18      2.25 o 
   2   4   8        2.26        2.62      2.52 o 
   3   4   8        9.14        8.08      3.90 o 
   4   4   8        2.87       12.07      6.82 o 
   5   4   8        0.10        3.72      6.70 o 
  -5   5   8        0.18        2.44      7.42 o 
  -4   5   8        8.97        4.56      4.81 o 
  -3   5   8        0.37        0.15      3.05 o 
  -2   5   8        3.46        5.67      3.59 o 
  -1   5   8       16.56        8.69      3.79 o 
   0   5   8       25.07       19.24      2.86 o 
   1   5   8       12.26       10.14      2.73 o 
   2   5   8       20.13       23.81      3.79 o 
   3   5   8        3.16        5.81      3.89 o 
   4   5   8        7.25        6.64      5.59 o 
  -4   6   8        7.40        6.25      4.32 o 
  -3   6   8        6.00        7.50      3.86 o 
  -2   6   8        4.11       13.37      3.72 o 
  -1   6   8       13.01       15.26      4.53 o 
   0   6   8       56.70       59.90      6.45 o 
   1   6   8       29.11       36.24      4.24 o 
   2   6   8       12.73       15.22      3.82 o 
   3   6   8        0.51       -0.31      3.85 o 
   4   6   8        0.72        2.44      4.35 o 
  -3   7   8        0.23       -0.64      3.06 o 
  -2   7   8        1.09       -0.13      2.69 o 
  -1   7   8        2.89        5.08      5.10 o 
   0   7   8        2.64       -0.45      5.13 o 
   1   7   8        9.20        9.45      4.57 o 
   2   7   8       15.51       19.51      5.15 o 
   3   7   8        2.98        2.08      4.31 o 
  -2   8   8        4.95        0.90      3.51 o 
  -1   8   8        0.04        2.96      6.46 o 
   0   8   8        1.04        1.57      6.73 o 
   1   8   8        0.41        3.54      5.40 o 
   2   8   8        0.08        0.06      5.29 o 
  -6   0   9        2.21       16.70      9.76 o 
  -5   0   9       14.92       22.11      9.53 o 
  -4   0   9       94.83       97.85     12.70 o 
  -3   0   9       19.40       15.29      6.82 o 
  -2   0   9        6.81        8.23      4.23 o 
  -1   0   9      181.92      234.74     13.29 o 
   0   0   9     2328.67     1428.06     28.46 o 
   1   0   9      343.09      261.45     31.81 o 
   2   0   9      121.99      112.67     13.76 o 
   3   0   9        0.37       -0.51      5.00 o 
   4   0   9       30.04       22.52      5.99 o 
   5   0   9       24.22        9.97     11.88 o 
   6   0   9        3.37       -0.24      7.29 o 
  -6   1   9        4.31        3.76      7.76 o 
  -5   1   9       17.98       22.65      6.34 o 
  -4   1   9        6.76        5.71      3.44 o 
  -3   1   9        0.13       -2.22      2.51 o 
  -2   1   9      146.11      135.59     24.76 o 
  -1   1   9      101.24      102.72     10.02 o 
   0   1   9      589.10      663.51     31.15 o 
   1   1   9      266.31      282.84     11.51 o 
   2   1   9       40.16       33.99      2.81 o 
   3   1   9       78.78       78.30      5.53 o 
   4   1   9        0.00        3.34      3.21 o 
   5   1   9        1.31        8.66      4.62 o 
  -6   2   9        3.38        6.82      6.31 o 
  -5   2   9       13.46       17.25      6.10 o 
  -4   2   9       49.00       55.56      7.50 o 
  -3   2   9       78.80       80.71      5.29 o 
  -2   2   9      176.17      171.47     12.89 o 
  -1   2   9       76.74       93.21      4.71 o 
   0   2   9      180.70      202.78      5.38 o 
   1   2   9        0.37        1.04      2.04 o 
   2   2   9        0.01        1.77      1.88 o 
   3   2   9       22.07       17.99      3.90 o 
   4   2   9       32.98       33.66      5.73 o 
   5   2   9       26.50       39.73     16.52 o 
  -5   3   9        0.04       -4.22      4.66 o 
  -4   3   9       50.17       51.29      7.08 o 
  -3   3   9       77.65       75.84      6.98 o 
  -2   3   9      237.03      234.19      8.95 o 
  -1   3   9        1.18        2.69      2.32 o 
   0   3   9      181.47      169.69      5.37 o 
   1   3   9       21.36       16.22      2.54 o 
   2   3   9        2.73        3.78      2.33 o 
   3   3   9        3.72        8.01      3.80 o 
   4   3   9        4.99        2.94      4.65 o 
   5   3   9        0.01        6.93      6.21 o 
  -5   4   9        7.89        7.22      5.72 o 
  -4   4   9       18.98        9.52      5.14 o 
  -3   4   9       40.16       32.90      5.40 o 
  -2   4   9      116.34      125.63      7.78 o 
  -1   4   9       76.57       98.46      5.40 o 
   0   4   9        3.92        7.03      2.35 o 
   1   4   9        0.11       -1.41      2.47 o 
   2   4   9        0.54        3.04      2.75 o 
   3   4   9        8.18        6.85      4.80 o 
   4   4   9        8.95       13.57      8.23 o 
   5   4   9       15.20       22.30      6.72 o 
  -5   5   9        1.04        1.73      4.76 o 
  -4   5   9        3.43        4.45      4.94 o 
  -3   5   9        3.17        5.47      3.63 o 
  -2   5   9       12.83       10.46      3.51 o 
  -1   5   9       32.71       39.88      5.49 o 
   0   5   9       85.69       70.57      4.28 o 
   1   5   9        0.64        2.30      2.77 o 
   2   5   9       11.08       14.21      3.58 o 
   3   5   9        5.75        6.54      4.38 o 
   4   5   9        0.04        0.99      4.97 o 
  -4   6   9        7.76        4.45      4.74 o 
  -3   6   9        1.38        1.91      4.06 o 
  -2   6   9        5.33        6.57      3.35 o 
  -1   6   9        2.49        1.22      3.56 o 
   0   6   9       50.55       44.66      8.22 o 
   1   6   9       35.35       38.35      4.49 o 
   2   6   9       20.42       30.40      4.77 o 
   3   6   9        0.02       -0.52      3.86 o 
   4   6   9        0.68        4.52      5.82 o 
  -3   7   9        0.00        2.48      3.11 o 
  -2   7   9        1.71        2.77      3.60 o 
  -1   7   9        9.91       27.00      6.39 o 
   0   7   9       16.32       22.66      8.01 o 
   1   7   9        1.36        3.12      7.06 o 
   2   7   9        9.32       12.41      4.75 o 
   3   7   9        4.09       13.60      5.59 o 
  -2   8   9        4.90        6.05      4.77 o 
  -1   8   9        0.71        3.03      6.10 o 
   0   8   9        1.17       -1.87      6.27 o 
   1   8   9        0.59       -1.15      5.45 o 
  -6   0  10        3.77       19.29     10.94 o 
  -5   0  10        1.57        0.47      8.47 o 
  -4   0  10       66.41       74.09     11.41 o 
  -3   0  10       13.30        6.82      6.35 o 
  -2   0  10        9.48       10.35      5.06 o 
  -1   0  10       12.35        5.64      4.47 o 
   0   0  10      838.43      777.71     22.70 o 
   1   0  10      635.24      571.68     15.01 o 
   2   0  10      141.71      128.53      8.61 o 
   3   0  10       20.04       17.65      6.35 o 
   4   0  10       27.54       21.86     10.88 o 
   5   0  10       26.06       18.10      6.95 o 
  -6   1  10        0.58       15.41     11.17 o 
  -5   1  10       25.12       36.77      6.63 o 
  -4   1  10        0.89        0.52      3.63 o 
  -3   1  10        0.94        0.00      3.74 o 
  -2   1  10       60.00       59.38      8.53 o 
  -1   1  10       53.41       54.69      3.99 o 
   0   1  10     4606.14     5376.18    204.63 o 
   1   1  10       28.18       33.21      2.36 o 
   2   1  10       68.70       66.57      3.60 o 
   3   1  10      115.04      106.71      6.47 o 
   4   1  10       23.38       31.21      6.58 o 
   5   1  10       11.92       15.71      5.15 o 
  -6   2  10        0.67        9.36      7.47 o 
  -5   2  10        6.05        8.77      5.49 o 
  -4   2  10       60.36       56.57      6.69 o 
  -3   2  10       16.77       16.84      3.36 o 
  -2   2  10       23.16       25.35      3.79 o 
  -1   2  10       99.52       94.26     11.27 o 
   0   2  10       35.87       41.99      3.06 o 
   1   2  10       27.62       21.67      2.51 o 
   2   2  10        2.24        1.38      1.67 o 
   3   2  10        1.30        0.50      2.97 o 
   4   2  10       38.60       45.00      6.58 o 
   5   2  10       30.07       36.46      9.11 o 
  -5   3  10        1.34        0.37      4.49 o 
  -4   3  10       31.53       34.03      5.90 o 
  -3   3  10       85.75       90.84      7.59 o 
  -2   3  10      256.26      267.24      9.27 o 
  -1   3  10       26.78       42.24      3.72 o 
   0   3  10      625.03      831.70     25.26 o 
   1   3  10        8.76        6.66      2.36 o 
   2   3  10       25.05       20.47      2.79 o 
   3   3  10       24.26       25.68      4.99 o 
   4   3  10        4.58        5.64      4.97 o 
   5   3  10       13.48        8.34      6.70 o 
  -5   4  10        5.11        2.12      4.69 o 
  -4   4  10       28.71       33.03      6.01 o 
  -3   4  10        5.27        5.32      3.95 o 
  -2   4  10       36.98       39.87      4.94 o 
  -1   4  10       73.39       59.03      4.43 o 
   0   4  10        0.02        6.00      2.56 o 
   1   4  10        0.42       -1.45      2.40 o 
   2   4  10        2.56        8.39      3.54 o 
   3   4  10        0.99        5.42      5.82 o 
   4   4  10       12.68        8.64      5.52 o 
   5   4  10       16.39       20.10     13.05 o 
  -4   5  10        0.81       -2.02      4.71 o 
  -3   5  10        3.91        5.71      3.31 o 
  -2   5  10       14.85       18.43      5.14 o 
  -1   5  10       10.42        4.14      3.53 o 
   0   5  10      222.21      305.89      8.19 o 
   1   5  10        4.61        6.95      2.65 o 
   2   5  10        6.42        5.15      3.09 o 
   3   5  10        9.10        2.59      5.03 o 
   4   5  10        3.38       10.39      6.04 o 
  -4   6  10        7.00        8.87      4.49 o 
  -3   6  10        0.05        7.95     12.24 o 
  -2   6  10        2.91        4.45      4.46 o 
  -1   6  10        0.06        2.22      3.95 o 
   0   6  10       34.87       40.07      5.97 o 
   1   6  10       25.72       22.78      4.32 o 
   2   6  10       27.02       28.83      4.46 o 
   3   6  10        2.47        3.37      4.52 o 
   4   6  10        0.54        2.47      4.71 o 
  -3   7  10        0.01       -0.84      3.47 o 
  -2   7  10        1.42        5.15      4.46 o 
  -1   7  10        4.22        6.12      5.30 o 
   0   7  10       47.95       62.37      9.56 o 
   1   7  10        0.28        0.33      6.71 o 
   2   7  10        4.41        4.97      6.19 o 
   3   7  10        4.51        6.85      8.88 o 
  -1   8  10        0.51        0.66      6.81 o 
   0   8  10        2.38        2.27      6.44 o 
   1   8  10        0.16       -1.83      5.87 o 
  -6   0  11       20.02       24.11     11.05 o 
  -5   0  11        0.19       -0.35      8.47 o 
  -4   0  11       63.73       57.86     11.29 o 
  -3   0  11       21.40       15.29      7.17 o 
  -2   0  11        0.50        2.94      4.47 o 
  -1   0  11        6.61       12.00      6.70 o 
   0   0  11     1570.95     1806.98     35.28 o 
   1   0  11      324.59      237.43     40.34 o 
   2   0  11      286.47      305.27     13.14 o 
   3   0  11      113.49      120.64      9.88 o 
   4   0  11        4.60       -1.07      5.41 o 
   5   0  11        8.38        4.70      5.31 o 
  -6   1  11        2.34       21.76     10.82 o 
  -5   1  11       19.77       28.70      8.17 o 
  -4   1  11        0.00       -0.47      3.39 o 
  -3   1  11        1.08       -1.62      4.14 o 
  -2   1  11        0.02        2.47      4.19 o 
  -1   1  11       35.77       41.52      5.11 o 
   0   1  11      152.93      126.69     11.48 o 
   1   1  11      224.25      181.42     10.08 o 
   2   1  11       40.25       32.60      4.07 o 
   3   1  11       85.38       75.12      5.64 o 
   4   1  11       49.24       57.40      7.74 o 
   5   1  11        2.97       -0.27      4.67 o 
  -5   2  11        2.67        5.05      5.90 o 
  -4   2  11       87.22       90.77      8.05 o 
  -3   2  11        1.10        0.10      3.33 o 
  -2   2  11        7.39        9.50      2.66 o 
  -1   2  11       94.19       90.90     13.33 o 
   0   2  11      132.72      213.91      6.06 o 
   1   2  11        8.32        6.05      2.21 o 
   2   2  11       45.83       34.19      3.25 o 
   3   2  11       16.75       13.36      3.74 o 
   4   2  11       14.90        8.45      4.62 o 
   5   2  11       11.90        8.76      6.17 o 
  -5   3  11        1.50       -1.79      5.19 o 
  -4   3  11       14.90       10.65      4.57 o 
  -3   3  11       86.07       84.76      8.90 o 
  -2   3  11      172.95      182.04     10.23 o 
  -1   3  11       74.48       71.28      4.85 o 
   0   3  11       11.33        4.60      2.34 o 
   1   3  11       14.21       14.86      2.68 o 
   2   3  11       31.45       32.25      3.80 o 
   3   3  11       31.83       32.63      5.51 o 
   4   3  11       19.43       16.45      6.15 o 
   5   3  11        4.35       -0.03      5.54 o 
  -5   4  11        2.57       -2.58      5.37 o 
  -4   4  11       42.28       42.32      6.51 o 
  -3   4  11        0.54       -0.09      3.49 o 
  -2   4  11       14.17       12.35      3.76 o 
  -1   4  11       75.61       65.62      6.82 o 
   0   4  11        7.29        7.60      2.71 o 
   1   4  11        3.59        4.67      2.86 o 
   2   4  11       15.21       12.80      4.03 o 
   3   4  11        3.34        5.00      6.30 o 
   4   4  11        5.94        2.23      5.04 o 
   5   4  11        6.29       10.67      6.76 o 
  -4   5  11        0.01        2.49      4.26 o 
  -3   5  11        3.45        5.18      3.98 o 
  -2   5  11       11.07       10.62      4.70 o 
  -1   5  11        3.14        0.38      3.50 o 
   0   5  11       57.20       32.93      3.74 o 
   1   5  11       36.86       40.88      4.21 o 
   2   5  11        1.28        2.01      3.65 o 
   3   5  11        6.19        6.06      4.88 o 
   4   5  11        6.60        1.56      7.23 o 
  -4   6  11        5.95        1.70      4.20 o 
  -3   6  11        0.16        2.71      4.86 o 
  -2   6  11        3.67       -0.06      3.99 o 
  -1   6  11        3.58        4.91      4.90 o 
   0   6  11        7.83        6.38      4.59 o 
   1   6  11        4.41        5.34      3.46 o 
   2   6  11       32.51       33.64      5.33 o 
   3   6  11        8.87       12.16     10.53 o 
  -3   7  11        0.01        3.67      4.11 o 
  -2   7  11        1.06        0.25      4.61 o 
  -1   7  11        2.94        1.94      5.12 o 
   0   7  11       10.41       11.69      6.61 o 
   1   7  11        7.25       17.25      6.65 o 
   2   7  11        1.04        6.63      6.39 o 
   3   7  11        2.73        5.00      5.43 o 
  -1   8  11        0.87       -0.30      5.63 o 
   0   8  11        0.91        6.04      7.18 o 
   1   8  11        0.33        9.35     10.82 o 
  -6   0  12       19.88       33.16     10.70 o 
  -5   0  12        9.88       17.05     10.11 o 
  -4   0  12       83.62       92.32     13.76 o 
  -3   0  12        3.88        4.12      4.94 o 
  -2   0  12       87.35       92.32      9.88 o 
  -1   0  12       91.68      111.02     10.35 o 
   0   0  12      149.87      151.36     12.11 o 
   1   0  12     1008.82      957.54     23.23 o 
   2   0  12      341.52      346.04     14.42 o 
   3   0  12      234.35      231.74     13.25 o 
   4   0  12        3.45       -0.08      5.31 o 
   5   0  12        1.97        5.57      5.53 o 
  -5   1  12       25.08       22.53      8.11 o 
  -4   1  12       19.12       18.84      4.32 o 
  -3   1  12       16.47       11.70      5.00 o 
  -2   1  12        0.14        4.18      3.64 o 
  -1   1  12        1.15        0.74      3.00 o 
   0   1  12      487.68      553.51     22.50 o 
   1   1  12      214.16      252.57      7.13 o 
   2   1  12        1.54        1.96      3.18 o 
   3   1  12       15.01       16.58      3.76 o 
   4   1  12       44.96       48.80     11.03 o 
   5   1  12        0.22       -5.01      3.65 o 
  -5   2  12        0.32        2.46      8.06 o 
  -4   2  12      139.99      111.78     10.76 o 
  -3   2  12       13.30       18.25      4.24 o 
  -2   2  12       17.84       18.46      3.65 o 
  -1   2  12       92.21      111.70      6.51 o 
   0   2  12      210.10      219.43      6.75 o 
   1   2  12      732.12      739.19     24.37 o 
   2   2  12      102.19       83.99      5.58 o 
   3   2  12       78.21       65.10      6.03 o 
   4   2  12        0.12        3.51      5.40 o 
   5   2  12        4.02        3.81      6.02 o 
  -5   3  12        9.93       10.99      5.58 o 
  -4   3  12        0.34       15.05      8.47 o 
  -3   3  12       76.78       66.79      8.21 o 
  -2   3  12      153.11      167.09      9.15 o 
  -1   3  12      164.72      152.38      6.29 o 
   0   3  12        5.16       10.60      2.60 o 
   1   3  12       26.46       38.87      3.48 o 
   2   3  12        6.35        5.39      3.02 o 
   3   3  12       11.94        9.21      4.58 o 
   4   3  12       22.36       29.89     11.35 o 
   5   3  12        0.00       -2.20      5.90 o 
  -5   4  12        0.01        3.63      4.76 o 
  -4   4  12       70.69       77.05      8.48 o 
  -3   4  12       14.76        9.68      6.70 o 
  -2   4  12        6.54        6.55      3.93 o 
  -1   4  12       65.07       66.14      5.03 o 
   0   4  12      105.26      116.40      5.49 o 
   1   4  12      218.04      257.34     10.17 o 
   2   4  12       30.83       26.10      6.25 o 
   3   4  12       20.27       21.89      7.12 o 
   4   4  12        0.21        9.15     10.76 o 
  -4   5  12        3.76        6.67      5.21 o 
  -3   5  12        2.36        4.00      5.18 o 
  -2   5  12       13.61       17.48      5.23 o 
  -1   5  12        1.15        2.13      3.53 o 
   0   5  12       35.31       31.79      3.74 o 
   1   5  12       78.04       98.45      5.41 o 
   2   5  12        1.10        3.17      3.98 o 
   3   5  12        0.51        1.11      4.45 o 
   4   5  12        5.05        5.64      5.41 o 
  -4   6  12        7.63        7.50      4.59 o 
  -3   6  12        0.64        4.56      4.81 o 
  -2   6  12        4.62        2.95      3.87 o 
  -1   6  12       12.03       12.58      5.43 o 
   0   6  12        5.89       10.71      4.64 o 
   1   6  12       23.01       37.29      5.60 o 
   2   6  12       31.97       31.37      5.27 o 
   3   6  12       15.57       15.88      6.82 o 
  -3   7  12        0.18        1.23      5.21 o 
  -2   7  12        1.11        1.04      3.86 o 
  -1   7  12        0.44       -0.82      3.95 o 
   0   7  12        7.70       16.66      7.46 o 
   1   7  12       24.64       47.18      9.23 o 
   2   7  12        0.02        4.65      5.99 o 
  -1   8  12        0.77       -1.04      5.83 o 
   0   8  12        0.36       -2.50      7.01 o 
  -5   0  13       10.39        6.12      9.29 o 
  -4   0  13      108.67       75.27     11.41 o 
  -3   0  13       14.10       14.35      7.76 o 
  -2   0  13      135.15      130.78     12.23 o 
  -1   0  13      187.59      180.99     13.17 o 
   0   0  13      806.84      807.35     27.75 o 
   1   0  13      381.95      361.57     58.86 o 
   2   0  13       56.46       54.98      7.45 o 
   3   0  13      239.94      213.53     15.17 o 
   4   0  13       20.58       12.80      6.06 o 
   5   0  13        0.12       -1.70      6.53 o 
  -5   1  13        6.38        6.54      6.06 o 
  -4   1  13      114.03      111.62      8.42 o 
  -3   1  13        8.13        9.99      5.28 o 
  -2   1  13       39.19       44.83      5.97 o 
  -1   1  13       70.51       61.18      6.32 o 
   0   1  13       78.22       88.83      9.08 o 
   1   1  13     2001.58     2287.36     57.24 o 
   2   1  13       92.11      110.34      6.67 o 
   3   1  13       15.74       15.81      4.49 o 
   4   1  13       21.01       18.00      4.29 o 
   5   1  13        2.76        5.87      5.74 o 
  -5   2  13        0.11        6.65      5.96 o 
  -4   2  13      194.60      168.08     13.60 o 
  -3   2  13       90.00       92.75     10.15 o 
  -2   2  13        4.70        5.58      3.14 o 
  -1   2  13       53.70       56.59      5.12 o 
   0   2  13      445.63      453.76     25.90 o 
   1   2  13       93.77      105.31      4.65 o 
   2   2  13       13.28       14.48      3.71 o 
   3   2  13      108.24      110.51      7.81 o 
   4   2  13        5.24        2.84      4.06 o 
   5   2  13        0.99        2.04      5.39 o 
  -5   3  13        4.17        3.06      5.40 o 
  -4   3  13       36.97       35.82      7.60 o 
  -3   3  13       27.92       25.86      6.67 o 
  -2   3  13      189.36      186.62      8.85 o 
  -1   3  13      332.03      349.44      9.93 o 
   0   3  13       29.68       32.68      3.42 o 
   1   3  13      329.16      355.02      9.42 o 
   2   3  13        2.07        5.84      3.80 o 
   3   3  13        1.06        3.82      4.47 o 
   4   3  13       14.12       12.21      6.64 o 
   5   3  13        1.66        3.90      5.72 o 
  -5   4  13        0.04        3.90      6.31 o 
  -4   4  13      103.85       90.25     14.88 o 
  -3   4  13       46.45       51.19      8.42 o 
  -2   4  13        0.02        2.10      4.69 o 
  -1   4  13       29.06       27.14      3.94 o 
   0   4  13      160.40      168.09      6.43 o 
   1   4  13        0.24        8.75      3.16 o 
   2   4  13        3.94        8.61      4.17 o 
   3   4  13       31.17       33.94      6.98 o 
   4   4  13        1.09        0.08      4.82 o 
  -4   5  13       12.48        6.68      6.38 o 
  -3   5  13        0.08       -1.02      7.12 o 
  -2   5  13       23.98       24.53      5.37 o 
  -1   5  13       27.28       37.11     13.40 o 
   0   5  13        2.59        2.92      3.01 o 
   1   5  13      174.62      181.50      7.28 o 
   2   5  13        7.88        5.91      4.41 o 
   3   5  13        3.73        3.38      5.64 o 
   4   5  13        2.06       -3.83      5.20 o 
  -3   6  13        0.88       -3.59      5.59 o 
  -2   6  13        2.89        2.59      4.20 o 
  -1   6  13       13.81       12.20      4.40 o 
   0   6  13       30.59       35.77      6.07 o 
   1   6  13        0.30        1.44      3.95 o 
   2   6  13        9.75       15.11      4.41 o 
   3   6  13       16.22       14.43      6.49 o 
  -2   7  13        1.57        3.63      4.62 o 
  -1   7  13        1.00       -0.76      4.95 o 
   0   7  13        1.81       -0.19      5.90 o 
   1   7  13       48.16       41.91      7.95 o 
   2   7  13        0.79        1.69      5.25 o 
  -5   0  14       32.38       32.93     11.17 o 
  -4   0  14        1.81        7.17      6.70 o 
  -3   0  14       15.01       22.93      8.59 o 
  -2   0  14       14.97       15.99      6.35 o 
  -1   0  14       68.86       66.80      8.82 o 
   0   0  14      684.51      786.88     29.64 o 
   1   0  14        5.76       15.52      6.24 o 
   2   0  14       10.77       17.73      5.20 o 
   3   0  14      110.32      126.32     12.47 o 
   4   0  14       29.03       24.41     10.00 o 
   5   0  14        0.32       -2.06     13.35 o 
  -5   1  14        2.90        0.13      6.16 o 
  -4   1  14        0.05        6.86      3.88 o 
  -3   1  14       30.24       26.07      7.35 o 
  -2   1  14      103.77      119.30      8.49 o 
  -1   1  14      307.86      269.78     20.09 o 
   0   1  14       23.99       20.58      3.82 o 
   1   1  14      389.72      443.43      9.70 o 
   2   1  14      102.49      121.61     10.25 o 
   3   1  14      114.16      121.87     10.24 o 
   4   1  14        2.73        1.13      4.06 o 
   5   1  14        3.14       -1.57      4.06 o 
  -5   2  14        7.38       10.87      6.89 o 
  -4   2  14        9.25        5.15      6.27 o 
  -3   2  14       97.78       95.94      6.88 o 
  -2   2  14       34.23       31.39      4.45 o 
  -1   2  14        0.89       -0.40      2.98 o 
   0   2  14      260.02      261.46     14.90 o 
   1   2  14        3.63        5.14      2.34 o 
   2   2  14        1.00        5.56      3.39 o 
   3   2  14       59.26       55.34      5.58 o 
   4   2  14       12.45        9.41      4.88 o 
   5   2  14        0.00       -3.65      8.06 o 
  -5   3  14        5.12        2.28      6.62 o 
  -4   3  14        1.01        6.36      7.48 o 
  -3   3  14       10.22        9.50      5.59 o 
  -2   3  14      158.81      166.12      8.51 o 
  -1   3  14      449.57      416.70     45.34 o 
   0   3  14      152.32      169.91      6.99 o 
   1   3  14       28.12       33.09      3.57 o 
   2   3  14      164.43      127.87     10.19 o 
   3   3  14       31.15       31.56      6.08 o 
   4   3  14        4.01        5.51      6.17 o 
   5   3  14        2.60        4.51      6.33 o 
  -5   4  14        1.98        0.39      5.79 o 
  -4   4  14        6.46       -1.78      5.85 o 
  -3   4  14       46.30       38.79      7.14 o 
  -2   4  14       27.53       25.82      6.77 o 
  -1   4  14        0.41        3.75      3.31 o 
   0   4  14       91.02      104.16      5.51 o 
   1   4  14       10.55       11.36      3.13 o 
   2   4  14        2.13        8.75      4.33 o 
   3   4  14       18.88       16.96      6.03 o 
   4   4  14        3.18       16.24      7.59 o 
  -4   5  14        0.45        9.02      6.35 o 
  -3   5  14       11.74       11.03      6.13 o 
  -2   5  14       26.65       28.56      5.61 o 
  -1   5  14       66.11       72.51      7.12 o 
   0   5  14        7.48       12.48      3.54 o 
   1   5  14       43.65       56.65      5.07 o 
   2   5  14       15.76       16.80      6.85 o 
   3   5  14       20.21       13.03      6.14 o 
   4   5  14        0.13        0.80      5.46 o 
  -3   6  14        0.11       -5.73      5.39 o 
  -2   6  14        0.03        0.13      4.59 o 
  -1   6  14        4.79        0.78      3.73 o 
   0   6  14       31.39       34.64      6.47 o 
   1   6  14        2.49        4.93      4.51 o 
   2   6  14        0.22        7.26      7.70 o 
   3   6  14        9.75        7.59      5.59 o 
  -2   7  14        1.77        4.60      4.92 o 
  -1   7  14        4.47        8.48      5.04 o 
   0   7  14        0.00        3.88      9.76 o 
   1   7  14       17.57       10.58     10.58 o 
   2   7  14        0.94        8.00      9.06 o 
  -5   0  15       44.57       54.69     13.52 o 
  -4   0  15       23.11       33.40      9.53 o 
  -3   0  15       57.41       55.98      9.88 o 
  -2   0  15       18.36       21.52      8.47 o 
  -1   0  15       23.83       25.64      7.17 o 
   0   0  15      299.45      343.17     20.82 o 
   1   0  15       95.67      111.22      9.71 o 
   2   0  15      487.42      593.21     34.69 o 
   3   0  15        1.53       10.60      6.88 o 
   4   0  15       20.31       13.47      6.41 o 
   5   0  15        1.71        3.46      6.15 o 
  -5   1  15        0.27        1.20      5.09 o 
  -4   1  15      108.46      102.38      8.16 o 
  -3   1  15      409.07      380.54     19.46 o 
  -2   1  15       20.99       19.85      4.72 o 
  -1   1  15      373.08      325.88     10.26 o 
   0   1  15      172.63      171.20     10.15 o 
   1   1  15       49.01       48.14      4.06 o 
   2   1  15      234.56      273.95     10.38 o 
   3   1  15       95.57       99.90      7.58 o 
   4   1  15        1.49        1.95      4.28 o 
   5   1  15        1.61       -3.20      5.19 o 
  -5   2  15       16.92       20.51      8.36 o 
  -4   2  15        0.59       -1.82      5.88 o 
  -3   2  15        0.26        4.01      3.83 o 
  -2   2  15      162.22      149.83      7.98 o 
  -1   2  15      170.72      170.81      8.55 o 
   0   2  15       48.56       43.56      5.86 o 
   1   2  15       27.85       24.63      5.77 o 
   2   2  15      345.53      272.26     29.41 o 
   3   2  15        1.40        8.61      3.65 o 
   4   2  15       10.81        9.79      5.60 o 
   5   2  15        0.63       -0.90      5.14 o 
  -5   3  15        1.16        5.57      9.17 o 
  -4   3  15       68.06       69.81     10.81 o 
  -3   3  15      248.34      247.08     15.03 o 
  -2   3  15       32.46       38.06      5.10 o 
  -1   3  15      339.25      340.33     11.62 o 
   0   3  15      237.52      247.62      9.25 o 
   1   3  15        4.27        1.00      2.34 o 
   2   3  15       37.34       32.04      5.62 o 
   3   3  15       24.14       25.23      7.90 o 
   4   3  15        0.00        1.82      5.71 o 
  -4   4  15        0.06        2.70      5.09 o 
  -3   4  15        5.19       20.86      6.90 o 
  -2   4  15       89.67       80.21      8.72 o 
  -1   4  15       67.35       64.31      5.27 o 
   0   4  15       13.48       12.54      3.04 o 
   1   4  15       19.53       22.75      4.14 o 
   2   4  15      170.51      130.72      8.87 o 
   3   4  15        0.96        9.61      5.69 o 
   4   4  15        2.74        5.74      5.40 o 
  -4   5  15       10.51       14.44      6.53 o 
  -3   5  15       85.18      103.84     16.70 o 
  -2   5  15       10.25       12.57      4.34 o 
  -1   5  15       67.69       62.77      7.41 o 
   0   5  15       31.39       35.87      4.54 o 
   1   5  15        1.69        1.90      3.37 o 
   2   5  15       25.07       25.72      8.23 o 
   3   5  15       17.50       19.84      7.21 o 
  -3   6  15        0.75        2.25      5.60 o 
  -2   6  15        1.71        8.75      5.02 o 
  -1   6  15        0.16       -1.70      4.17 o 
   0   6  15       15.10       11.10      5.13 o 
   1   6  15        9.56       13.40      5.52 o 
   2   6  15       42.70       47.84      8.05 o 
   3   6  15        2.13       10.86      8.64 o 
  -2   7  15        0.92        0.78      4.41 o 
  -1   7  15        5.15        1.64      4.62 o 
   0   7  15        1.07        2.15      5.43 o 
   1   7  15        3.01       -1.65      7.41 o 
   2   7  15        6.26       12.47      9.29 o 
  -5   0  16       45.45       55.16     12.82 o 
  -4   0  16      104.54      113.13     15.76 o 
  -3   0  16      596.57      593.19     29.05 o 
  -2   0  16        0.25        1.18      5.53 o 
  -1   0  16      275.51      299.07     18.82 o 
   0   0  16       58.38       73.27     10.94 o 
   1   0  16      118.50      119.20     22.99 o 
   2   0  16      265.26      226.20     31.81 o 
   3   0  16       51.53       60.45      8.84 o 
   4   0  16        4.93        9.12      7.26 o 
   5   0  16        2.51       -0.87     11.76 o 
  -5   1  16       11.05       10.11      6.56 o 
  -4   1  16       37.89       35.99      5.92 o 
  -3   1  16       54.36       89.87      9.40 o 
  -2   1  16        6.15        6.79      4.38 o 
  -1   1  16       90.01       78.83      5.78 o 
   0   1  16      228.85      240.59     18.51 o 
   1   1  16        0.46        3.36      6.35 o 
   2   1  16       44.63       49.33      5.78 o 
   3   1  16       85.12       86.47      8.23 o 
   4   1  16        9.37       10.83      4.52 o 
   5   1  16        0.18       -8.09      5.69 o 
  -5   2  16       23.64       41.30      8.50 o 
  -4   2  16       40.15       37.37      7.40 o 
  -3   2  16      630.07      560.43     16.44 o 
  -2   2  16       81.02       83.16      6.55 o 
  -1   2  16      489.11      486.09     40.44 o 
   0   2  16        2.75        5.11      3.56 o 
   1   2  16       23.22       23.22      5.33 o 
   2   2  16      145.95      161.42     12.07 o 
   3   2  16       64.68       63.96      6.26 o 
   4   2  16        3.07        9.03     11.91 o 
  -5   3  16        0.57        0.53      6.80 o 
  -4   3  16       41.09       39.14      8.19 o 
  -3   3  16       72.16       62.05      9.77 o 
  -2   3  16        4.36        6.40      3.94 o 
  -1   3  16       73.66       70.16      6.05 o 
   0   3  16      197.47      198.90      8.29 o 
   1   3  16       24.87       19.77      4.45 o 
   2   3  16        4.66        4.77      4.41 o 
   3   3  16       19.60       11.78      6.47 o 
   4   3  16        1.76        6.35      5.94 o 
  -4   4  16       14.01       14.52      8.05 o 
  -3   4  16      246.83      191.49     20.58 o 
  -2   4  16       54.96       52.25      8.05 o 
  -1   4  16      186.97      188.28      8.42 o 
   0   4  16        3.34        2.60      2.84 o 
   1   4  16       13.55       15.80      5.12 o 
   2   4  16       76.78       73.24      7.53 o 
   3   4  16       33.19       21.82      8.56 o 
   4   4  16        0.52        5.73      5.85 o 
  -4   5  16        4.41       19.22     12.82 o 
  -3   5  16       18.76       16.39      6.50 o 
  -2   5  16        0.19       -4.24      4.41 o 
  -1   5  16       23.93       23.72      5.69 o 
   0   5  16       40.40       47.35      4.71 o 
   1   5  16        2.92        5.32      3.95 o 
   2   5  16       10.58        7.79      5.20 o 
   3   5  16        9.90        4.28      5.37 o 
  -3   6  16       24.31       15.07      6.68 o 
  -2   6  16        0.02       -1.72      3.74 o 
  -1   6  16        7.50       13.52      4.89 o 
   0   6  16        3.85       -0.62      5.25 o 
   1   6  16       13.43       25.70      7.43 o 
   2   6  16       29.97       40.35      8.55 o 
  -2   7  16        0.03       -3.66      3.84 o 
  -1   7  16        1.56       -2.50      5.25 o 
   0   7  16        2.22       -2.96      5.96 o 
   1   7  16        0.08        1.88      9.88 o 
  -5   0  17       23.08       23.76     11.41 o 
  -4   0  17      124.18      127.13     16.58 o 
  -3   0  17        2.13        8.00      8.70 o 
  -2   0  17      435.19      465.47     24.81 o 
  -1   0  17      242.37      163.23     13.17 o 
   0   0  17        1.19        1.88      5.76 o 
   1   0  17       81.17       86.41     12.05 o 
   2   0  17      123.12      138.42     20.64 o 
   3   0  17       44.20       58.97      8.79 o 
   4   0  17        2.11       10.84      7.12 o 
  -5   1  17       36.23       47.43      9.88 o 
  -4   1  17        1.18        2.76      4.96 o 
  -3   1  17       73.76       72.12      8.31 o 
  -2   1  17      127.99      166.84     11.16 o 
  -1   1  17       20.61       19.90      4.27 o 
   0   1  17      150.46      167.93      8.17 o 
   1   1  17       14.67       13.43      4.90 o 
   2   1  17        0.09       -0.92      3.78 o 
   3   1  17        5.97       10.15      4.50 o 
   4   1  17        4.90       13.30      5.08 o 
  -5   2  17       15.34       18.56      7.58 o 
  -4   2  17       66.30       66.47      9.54 o 
  -3   2  17        5.88        9.52      4.96 o 
  -2   2  17       90.27       86.34      7.08 o 
  -1   2  17      417.96      433.37     13.87 o 
   0   2  17       70.12       60.35      5.73 o 
   1   2  17        6.42        4.91      4.34 o 
   2   2  17       45.27       48.52      6.49 o 
   3   2  17       16.86       21.30      5.04 o 
   4   2  17        2.23        7.19      6.89 o 
  -4   3  17       11.60        7.19      7.76 o 
  -3   3  17       92.97      104.56     12.70 o 
  -2   3  17        5.04        9.75      4.61 o 
  -1   3  17       11.60        6.87      4.12 o 
   0   3  17       90.76       88.43      5.83 o 
   1   3  17       38.00       42.26      6.14 o 
   2   3  17        2.80        5.44      4.37 o 
   3   3  17       18.51       24.16      7.50 o 
   4   3  17        0.89        3.59      7.85 o 
  -4   4  17       23.05       32.17     16.41 o 
  -3   4  17        7.49        1.94      4.80 o 
  -2   4  17       10.11        6.31      4.89 o 
  -1   4  17      187.63      183.67     11.08 o 
   0   4  17       37.04       36.59      4.31 o 
   1   4  17        2.41        5.43      3.63 o 
   2   4  17       23.12       24.85      5.67 o 
   3   4  17        4.44        1.60      7.23 o 
   4   4  17        0.43        3.06      5.72 o 
  -4   5  17        0.13        1.49      6.28 o 
  -3   5  17       11.69       24.77      7.17 o 
  -2   5  17        2.39        3.77      7.41 o 
  -1   5  17        0.03        0.62      4.28 o 
   0   5  17       28.94       25.64      4.17 o 
   1   5  17       12.19        9.59      3.80 o 
   2   5  17        0.24        7.27      7.58 o 
   3   5  17        4.01       -3.21      5.59 o 
  -3   6  17        0.00       -0.56      5.66 o 
  -2   6  17       20.95       18.59      5.63 o 
  -1   6  17       12.55       10.78      5.35 o 
   0   6  17        0.01       -1.34      3.88 o 
   1   6  17        9.13       23.82      6.75 o 
   2   6  17       15.42       24.60      7.26 o 
  -1   7  17        0.04        1.74      5.78 o 
   0   7  17        1.95       12.33      6.72 o 
   1   7  17        0.44        5.06     10.00 o 
  -5   0  18        1.48       -0.94      7.29 o 
  -4   0  18       86.11       86.79     14.11 o 
  -3   0  18       34.14       41.51     10.00 o 
  -2   0  18       32.11       41.87     11.05 o 
  -1   0  18       27.62       30.46      8.47 o 
   0   0  18       33.73       39.51      9.53 o 
   1   0  18       22.30       18.35      7.64 o 
   2   0  18       43.54       43.54      7.65 o 
   3   0  18       44.02       59.12     13.64 o 
   4   0  18        0.65        6.65      6.77 o 
  -5   1  18       55.55       66.12     10.64 o 
  -4   1  18       13.08       11.07      4.89 o 
  -3   1  18       11.53       10.25      3.94 o 
  -2   1  18     1308.12     1424.11     55.21 o 
  -1   1  18       77.64       68.53      6.33 o 
   0   1  18       33.32       47.67      6.64 o 
   1   1  18       46.10       42.25      6.72 o 
   2   1  18       13.32       22.04      4.91 o 
   3   1  18        3.34       -2.61      3.96 o 
   4   1  18       42.84       44.89      6.46 o 
  -5   2  18        2.29        8.57      6.19 o 
  -4   2  18       58.72       61.23      9.69 o 
  -3   2  18       11.10        8.99      3.98 o 
  -2   2  18        0.67        8.79      4.28 o 
  -1   2  18      116.99      134.49     12.73 o 
   0   2  18      120.78      110.19      7.51 o 
   1   2  18        0.94        0.95      4.01 o 
   2   2  18        8.44        8.63      4.70 o 
   3   2  18       18.76       23.85      5.54 o 
   4   2  18        0.06        1.06      6.24 o 
  -4   3  18        0.01        1.37      5.31 o 
  -3   3  18       41.72       57.73      9.31 o 
  -2   3  18      815.28      820.65     22.09 o 
  -1   3  18       72.00       71.14      6.96 o 
   0   3  18        8.94       12.78      4.25 o 
   1   3  18       39.54       50.05      6.75 o 
   2   3  18       12.10       10.74      4.44 o 
   3   3  18        7.91        2.66      5.75 o 
   4   3  18       18.68       20.93      8.24 o 
  -4   4  18       20.66       20.62     13.64 o 
  -3   4  18        2.25       -3.43      5.11 o 
  -2   4  18        0.14        4.94      5.28 o 
  -1   4  18       84.68       95.71      7.98 o 
   0   4  18       62.44       64.30      5.30 o 
   1   4  18        1.70        3.14      3.68 o 
   2   4  18        4.62        3.18      4.70 o 
   3   4  18        8.16       10.62      8.33 o 
  -3   5  18        1.96        8.77      5.83 o 
  -2   5  18      168.36      214.51     21.05 o 
  -1   5  18        2.48       -1.33      4.51 o 
   0   5  18        9.25       10.28      4.25 o 
   1   5  18       19.71       24.74      5.65 o 
   2   5  18        2.54        6.93      6.42 o 
   3   5  18        2.31        0.35      5.32 o 
  -2   6  18        5.56       -2.11      5.72 o 
  -1   6  18        7.04       11.81      6.38 o 
   0   6  18        1.14       -2.63      3.95 o 
   1   6  18        2.36        9.53      7.88 o 
   2   6  18        7.63       11.10      6.54 o 
  -4   0  19       33.28       45.04     12.70 o 
  -3   0  19       42.09       41.16      9.88 o 
  -2   0  19      102.35       99.14     13.99 o 
  -1   0  19      402.95      417.37     23.40 o 
   0   0  19       31.16       32.34      9.64 o 
   1   0  19        0.15        0.47      5.88 o 
   2   0  19        7.59        9.27      5.66 o 
   3   0  19       27.86       36.75      8.71 o 
   4   0  19        2.00      -11.70      9.17 o 
  -5   1  19       44.40       30.29      8.04 o 
  -4   1  19       47.11       44.19      6.71 o 
  -3   1  19        0.00        0.79      3.98 o 
  -2   1  19      130.32      113.68      7.43 o 
  -1   1  19       33.54       36.01      5.37 o 
   0   1  19        1.69        5.76      4.02 o 
   1   1  19       39.72       39.81      6.47 o 
   2   1  19       16.71       19.73      5.57 o 
   3   1  19        2.20        3.71      4.25 o 
   4   1  19        6.66        4.74      4.61 o 
  -4   2  19       32.15       31.08      8.65 o 
  -3   2  19       32.70       32.09      5.16 o 
  -2   2  19       44.05       38.50      6.01 o 
  -1   2  19      373.54      360.95     13.35 o 
   0   2  19       81.91       82.77      8.45 o 
   1   2  19       19.49       21.48      5.47 o 
   2   2  19        0.00       -1.66      4.02 o 
   3   2  19       10.90       10.65      4.89 o 
   4   2  19        3.40       -3.72      6.24 o 
  -4   3  19        6.24        4.76      6.30 o 
  -3   3  19       14.54       11.89      7.29 o 
  -2   3  19      193.53      197.03     10.63 o 
  -1   3  19        0.13        4.22      4.13 o 
   0   3  19        4.12        1.41      4.31 o 
   1   3  19       17.47       17.89      5.72 o 
   2   3  19       10.42        6.80      5.16 o 
   3   3  19        2.74        5.75      6.30 o 
   4   3  19        2.80        1.49      7.13 o 
  -4   4  19       11.77        6.41      5.69 o 
  -3   4  19       12.35        9.13      6.82 o 
  -2   4  19        7.60        5.02      4.75 o 
  -1   4  19      153.00      122.51      8.46 o 
   0   4  19       48.57       39.47      8.94 o 
   1   4  19       14.88        9.91      4.98 o 
   2   4  19        0.01       -0.96      4.58 o 
   3   4  19        5.24        8.74      7.31 o 
  -3   5  19        0.01       -3.08      4.72 o 
  -2   5  19       41.54       43.96      8.43 o 
  -1   5  19        6.92        5.61      7.35 o 
   0   5  19        0.47       -0.06      4.58 o 
   1   5  19       14.54       18.89      5.50 o 
   2   5  19        5.34        1.83      9.23 o 
   3   5  19        1.08        0.10      5.88 o 
  -2   6  19        4.33        4.41      5.18 o 
  -1   6  19       16.05        9.14      5.25 o 
   0   6  19        1.99        1.53      5.88 o 
   1   6  19        0.01        8.11     10.70 o 
  -4   0  20        1.40       -2.59      9.53 o 
  -3   0  20       36.57       40.81     11.76 o 
  -2   0  20       46.12       43.75     11.17 o 
  -1   0  20      549.62      577.08     28.58 o 
   0   0  20       32.02       47.75     10.94 o 
   1   0  20        7.56        7.17      7.06 o 
   2   0  20        0.02       -6.96      5.79 o 
   3   0  20       16.69       23.41      9.03 o 
   4   0  20        0.23        3.22     11.35 o 
  -4   1  20       70.32       71.30     10.64 o 
  -3   1  20       10.46        8.75      4.64 o 
  -2   1  20        5.60        4.31      3.74 o 
  -1   1  20       23.57       35.87      5.47 o 
   0   1  20        3.60        5.08      5.49 o 
   1   1  20        9.19       10.86      4.87 o 
   2   1  20        7.67       12.41      5.41 o 
   3   1  20        3.31        1.61      4.50 o 
   4   1  20        2.20       -1.58      4.45 o 
  -4   2  20        6.26        5.66      5.17 o 
  -3   2  20       43.99       34.36      5.96 o 
  -2   2  20       38.59       37.63      6.18 o 
  -1   2  20      302.86      302.97     22.28 o 
   0   2  20       53.68       65.52      8.52 o 
   1   2  20       26.22       36.18      6.30 o 
   2   2  20        3.04       -1.14      4.89 o 
   3   2  20        5.86        9.40      7.70 o 
   4   2  20        0.03       -5.40      6.43 o 
  -4   3  20       17.29       18.73      6.98 o 
  -3   3  20        0.53       -1.91      5.47 o 
  -2   3  20       50.13       45.24      6.27 o 
  -1   3  20       53.53       63.08      6.78 o 
   0   3  20        9.31       16.73      6.82 o 
   1   3  20        0.47       -1.65      4.22 o 
   2   3  20        2.97       -0.03      3.99 o 
   3   3  20        2.04       10.54     11.88 o 
  -3   4  20       18.27       11.81      9.64 o 
  -2   4  20       10.90        4.35      4.74 o 
  -1   4  20       72.03       55.40      6.35 o 
   0   4  20       37.12       40.16      7.73 o 
   1   4  20       20.04       21.75      6.33 o 
   2   4  20        1.75       -1.62      4.28 o 
   3   4  20        2.37        3.71      7.30 o 
  -3   5  20        1.86        9.36      5.90 o 
  -2   5  20        7.87        4.60      6.65 o 
  -1   5  20        0.60       -1.05      4.77 o 
   0   5  20        0.08        2.36      4.36 o 
   1   5  20        4.53        4.65      5.03 o 
   2   5  20        3.88        5.51      7.70 o 
  -2   6  20        2.46        4.32      6.03 o 
  -1   6  20       20.08       19.76      5.86 o 
   0   6  20        3.96        9.38      7.35 o 
   1   6  20        1.04        2.70     10.00 o 
  -4   0  21       10.35       18.70     11.29 o 
  -3   0  21       15.14       15.41     10.11 o 
  -2   0  21       15.46       12.94     10.00 o 
  -1   0  21      116.37      122.43     13.52 o 
   0   0  21      139.88      144.53     16.93 o 
   1   0  21       10.30        5.17      7.29 o 
   2   0  21        0.73       20.63     28.87 o 
   3   0  21        9.12       12.58      7.76 o 
   4   0  21        2.32        3.48      6.76 o 
  -4   1  21       51.29       57.52      9.94 o 
  -3   1  21       40.71       33.83      6.08 o 
  -2   1  21        1.29        1.65      4.24 o 
  -1   1  21        2.77        9.06      4.03 o 
   0   1  21      161.76      128.32     11.38 o 
   1   1  21        0.46       -4.12      6.59 o 
   2   1  21        1.36       -0.88      4.61 o 
   3   1  21        6.32        9.92      5.24 o 
   4   1  21        0.35       -0.54      6.80 o 
  -4   2  21        0.66       -0.56      8.00 o 
  -3   2  21       30.92       23.43      5.02 o 
  -2   2  21       29.56       22.53      6.92 o 
  -1   2  21       90.99       82.59      7.89 o 
   0   2  21      129.55      112.55     13.82 o 
   1   2  21       17.32       22.28      5.59 o 
   2   2  21        3.90       -3.14      4.62 o 
   3   2  21        3.07        1.63      5.44 o 
  -4   3  21       16.02       24.54      9.29 o 
  -3   3  21        6.40        8.89      5.71 o 
  -2   3  21       11.07        9.38      5.03 o 
  -1   3  21       34.44       25.65      5.23 o 
   0   3  21      180.31      120.16     27.87 o 
   1   3  21        2.52       -0.39      4.81 o 
   2   3  21        0.02       -0.35      5.61 o 
   3   3  21        2.64        0.62      6.46 o 
  -3   4  21       13.40       15.68      6.88 o 
  -2   4  21       12.94       10.35      5.73 o 
  -1   4  21       28.20       34.01      6.37 o 
   0   4  21       74.14       68.01      9.70 o 
   1   4  21       14.52       20.59      5.67 o 
   2   4  21        2.83       -2.73      4.81 o 
   3   4  21        0.91        0.08      7.11 o 
  -2   5  21        0.64       -0.02      5.86 o 
  -1   5  21        2.63        3.10      5.68 o 
   0   5  21       29.90      231.92    159.41 o 
   1   5  21        0.46        3.33      4.60 o 
   2   5  21        1.65        1.95      5.84 o 
  -1   6  21        8.50        2.63      6.29 o 
   0   6  21       13.48       13.91      7.29 o 
  -4   0  22       32.66       29.87     10.82 o 
  -3   0  22        0.06       -3.06      8.94 o 
  -2   0  22        2.17        3.18      6.82 o 
  -1   0  22       37.68       34.58     10.82 o 
   0   0  22       21.54       28.46     10.00 o 
   1   0  22       21.80       23.52     10.47 o 
   2   0  22        0.21       -0.30      8.06 o 
   3   0  22        3.53       -0.60      6.24 o 
  -4   1  22       20.67       20.60      6.46 o 
  -3   1  22       55.24       48.81     11.76 o 
  -2   1  22       11.82       13.92      4.66 o 
  -1   1  22        4.78        7.29      4.14 o 
   0   1  22        6.93        2.35      7.06 o 
   1   1  22        0.35       -6.39      6.34 o 
   2   1  22        0.51       -2.24      4.59 o 
   3   1  22        9.79       10.77      5.05 o 
  -4   2  22        8.59       10.30      7.07 o 
  -3   2  22        5.55        2.19      4.40 o 
  -2   2  22       17.31       16.62      4.60 o 
  -1   2  22       49.71       44.32      6.09 o 
   0   2  22       15.43        7.72      6.18 o 
   1   2  22       19.55       17.76      5.42 o 
   2   2  22        1.15       -1.77      4.39 o 
   3   2  22        1.18        1.50      5.12 o 
  -3   3  22       18.63       22.78      7.26 o 
  -2   3  22        0.08       -2.86      3.70 o 
  -1   3  22       30.40       25.40      5.10 o 
   0   3  22        1.67        9.07      7.00 o 
   1   3  22        8.02       11.73      6.29 o 
   2   3  22        0.17        0.64      5.67 o 
   3   3  22        3.52        2.43      6.60 o 
  -3   4  22        2.92        2.87      6.69 o 
  -2   4  22        9.84        4.91      4.76 o 
  -1   4  22       19.09       16.30      4.74 o 
   0   4  22       15.80       14.90      5.69 o 
   1   4  22       14.28       11.32      6.34 o 
   2   4  22        1.63       -2.41      4.46 o 
  -2   5  22        0.33       -6.74      5.11 o 
  -1   5  22        4.76       -1.40      5.54 o 
   0   5  22        0.19        0.38      9.58 o 
   1   5  22        0.31        6.36      5.26 o 
  -4   0  23       45.91       52.57     12.82 o 
  -3   0  23       11.62       11.29     10.23 o 
  -2   0  23        2.20        6.12      6.47 o 
  -1   0  23       37.43       29.52     10.47 o 
   0   0  23        6.83        5.06      8.47 o 
   1   0  23        0.15        2.35      7.06 o 
   2   0  23        0.43        6.82      7.53 o 
   3   0  23        0.22       -8.78     11.23 o 
  -4   1  23        4.35       11.49      5.03 o 
  -3   1  23       30.67       27.80      6.42 o 
  -2   1  23       20.00       13.28      5.27 o 
  -1   1  23        2.41        3.80      4.32 o 
   0   1  23        4.67        7.32      6.20 o 
   1   1  23        1.34        2.13      5.45 o 
   2   1  23        0.14        1.95      5.18 o 
   3   1  23       10.90       21.85      9.50 o 
  -3   2  23        0.22        2.39      4.02 o 
  -2   2  23        3.53        0.36      4.18 o 
  -1   2  23       59.82       62.76      7.76 o 
   0   2  23        0.44        2.73      5.14 o 
   1   2  23        0.29        8.40      6.23 o 
   2   2  23        0.56       -1.20      5.15 o 
   3   2  23        0.03        3.99      5.16 o 
  -3   3  23       15.81       14.77      7.03 o 
  -2   3  23        3.30        0.29      4.30 o 
  -1   3  23       13.68       12.83      4.99 o 
   0   3  23       14.54       23.32      7.41 o 
   1   3  23       12.65        9.49      7.39 o 
   2   3  23        0.65        4.39      5.92 o 
  -2   4  23        3.53        0.93      4.72 o 
  -1   4  23       26.09       25.59      6.74 o 
   0   4  23        0.43        0.11      4.95 o 
   1   4  23        0.01        1.59      5.13 o 
   2   4  23        1.16       11.43      7.98 o 
  -1   5  23        2.45       -5.17      8.47 o 
   0   5  23        1.13       -1.60      6.14 o 
   1   5  23        1.82        4.02      5.71 o 
  -3   0  24       20.90       19.76     11.64 o 
  -2   0  24       12.75        5.76      8.70 o 
  -1   0  24       33.91       39.75     11.76 o 
   0   0  24        0.54       -3.76      7.88 o 
   1   0  24       14.34       15.29      8.82 o 
   2   0  24        0.94        2.70      7.06 o 
   3   0  24        1.20       11.85      8.40 o 
  -3   1  24        8.43        8.20      4.38 o 
  -2   1  24       12.72        9.47      4.89 o 
  -1   1  24        0.56       -3.95      5.07 o 
   0   1  24        9.98        7.35      5.49 o 
   1   1  24        0.57        1.51      5.27 o 
   2   1  24        0.35       -2.57      4.65 o 
   3   1  24        9.34       14.28      6.58 o 
  -3   2  24        3.86        5.07      4.88 o 
  -2   2  24        0.02       -0.28      4.34 o 
  -1   2  24       58.42       59.10     15.82 o 
   0   2  24        7.79        9.75      7.47 o 
   1   2  24        5.73        2.16      5.40 o 
   2   2  24        0.34        0.13      4.82 o 
  -3   3  24        7.68        6.63      5.16 o 
  -2   3  24        5.83        6.36      5.24 o 
  -1   3  24        0.69        1.46      5.06 o 
   0   3  24       13.64        8.32      6.35 o 
   1   3  24        8.61        6.04      7.37 o 
   2   3  24        2.96        1.03      5.62 o 
  -2   4  24        0.50        1.29      5.59 o 
  -1   4  24       27.91       25.90      7.07 o 
   0   4  24        4.34        2.47      5.21 o 
   1   4  24        3.61       -0.27      4.50 o 
  -3   0  25       23.21       28.46     12.82 o 
  -2   0  25       12.22       -1.53      6.82 o 
  -1   0  25       17.56       31.87     13.17 o 
   0   0  25        8.20        5.88      8.59 o 
   1   0  25        5.33       18.35     11.64 o 
   2   0  25       16.04       28.34     11.64 o 
  -3   1  25        2.73        0.67      4.63 o 
  -2   1  25        4.36       10.10      4.79 o 
  -1   1  25        7.74       10.26      6.89 o 
   0   1  25        2.17       -1.14      5.94 o 
   1   1  25        3.93       10.53      6.21 o 
   2   1  25        3.99       11.67      7.13 o 
  -3   2  25        7.87        5.87      4.74 o 
  -2   2  25        0.52        0.81      4.23 o 
  -1   2  25       36.28       41.17      7.48 o 
   0   2  25       20.45       17.14     10.29 o 
   1   2  25        0.61       -1.63      5.70 o 
   2   2  25        9.10       11.72      5.76 o 
  -2   3  25        5.67        5.49      4.84 o 
  -1   3  25        2.81        3.30      6.86 o 
   0   3  25        2.68       -4.67      4.82 o 
   1   3  25        8.10        1.30      7.23 o 
   2   3  25        5.69        6.40      5.81 o 
  -1   4  25       19.87       19.42      6.58 o 
   0   4  25       10.67        8.59      5.66 o 
   1   4  25        0.27       -1.43      5.74 o 
  -3   0  26        8.18       16.35      8.35 o 
  -2   0  26        6.89        5.06      6.59 o 
  -1   0  26        3.72        5.06      8.47 o 
   0   0  26       10.49        8.00      9.06 o 
   1   0  26        1.19       -0.71      7.64 o 
   2   0  26       11.27       13.64      8.70 o 
  -3   1  26        1.01        4.96      5.51 o 
  -2   1  26        1.11        4.88      4.22 o 
  -1   1  26       13.90       11.31      7.28 o 
   0   1  26        0.14        5.36      6.48 o 
   1   1  26        6.85        9.55      6.90 o 
   2   1  26        4.59        6.62      8.76 o 
  -2   2  26        0.67       -2.95      5.32 o 
  -1   2  26       12.88       11.08      6.02 o 
   0   2  26       20.48       20.33      7.44 o 
   1   2  26        0.11       -2.89      5.85 o 
   2   2  26        5.30        7.82      6.29 o 
  -2   3  26        4.48        5.79      5.64 o 
  -1   3  26       10.56       13.75      6.95 o 
   0   3  26        0.14       -1.72      5.29 o 
   1   3  26        6.47        7.38      8.02 o 
  -2   0  27        9.63       16.11     10.70 o 
  -1   0  27        0.03        0.59      7.64 o 
   0   0  27        8.37       12.11      9.76 o 
   1   0  27        0.21       12.00      9.06 o 
  -2   1  27        0.04        3.20      4.49 o 
  -1   1  27       15.98       18.01      8.73 o 
   0   1  27        3.38        1.68      6.20 o 
   1   1  27        6.05        9.73      7.73 o 
  -2   2  27        4.13        3.64      5.89 o 
  -1   2  27        1.88        4.41      5.82 o 
   0   2  27       14.36       21.80      7.94 o 
   1   2  27        2.17       -0.15      5.37 o 
  -1   3  27       16.01       14.35      6.10 o 
   0   3  27        3.79        6.94      7.52 o 
  -2   0  28       70.17       97.85     17.52 o 
  -1   0  28        0.47        3.76     11.76 o 
   0   0  28        5.12       -4.12      7.64 o 
   1   0  28        3.54        1.29     10.58 o 
  -1   1  28       15.03       12.79      6.96 o 
   0   1  28        7.18       10.12      7.26 o 
   1   1  28        2.01       -0.98      6.11 o 
  -1   2  28        0.00       -1.28      5.51 o 
   0   2  28        7.40       12.76      7.14 o 
                                                 
